# Supplementary material for: Proteome-Wide Mendelian Randomization and Colocalization Analysis Identify Therapeutic Targets for Knee and Hip Osteoarthritis
Source: Biomolecules. 2024 Mar 15;14(3):355. doi: 10.3390/biom14030355 (PMC10967895; doi:10.3390/biom14030355)
Supplement: Supplementary file 1 [file biomolecules-14-00355-s001.zip]

Archive with 1 entries (1 files):
- biomolecules-2891479-supplementary.xlsx
