# Supplementary material for: Proteome-Wide Mendelian Randomization and Colocalization Analysis Identify Therapeutic Targets for Knee and Hip Osteoarthritis
Source: Biomolecules. 2024 Mar 15;14(3):355. doi: 10.3390/biom14030355 (PMC10967895; doi:10.3390/biom14030355)
Supplement: Supplementary file 1 [file biomolecules-14-00355-s001.zip › biomolecules-2891479-supplementary.xlsx]

## Sheet: Table S1
Table S1. Instrumental variables of plasma proteins used in MR analysis.
exposure	SNP	chr.exposure	pos.exposure	effect_allele.exposure	other_allele.exposure	beta.exposure	se.exposure	pval.exposure	eaf.exposure	samplesize.exposure	id.exposure	F_statistics
F11	rs57994834	4	186204399	AGGCGGC	AGGTGGC	-0.1515	0.023993	2.71e-10	0.0323	35391	2190_F11	39.8709
F11	rs4253417	4	186277851	C	T	0.3283	0.006743	0	0.39578	35392	2190_F11	2370.48
F11	rs62350309	4	186356512	G	A	-0.1529	0.014771	4.12e-25	0.09175	35377	2190_F11	107.151
F11	rs73022727	4	186485515	A	G	0.203	0.029616	7.16e-12	0.02201	35362	2190_F11	46.9828
CCL27	rs2070074	9	34649445	G	A	-0.0768	0.013835	2.84e-08	0.09268	35350	2192_CCL27	30.8151
COL18A1	rs150169381	21	44502775	T	C	-0.1929	0.025641	5.35e-14	0.02522	35258	2201_COL18A1	56.5971
COL18A1	rs9982864	21	45008343	ATGGGGTTTCACCTTGTTAGCCA	ATGGGGTTTCACCATGTTAGCCA	-2.1452	0.290065	1.41e-13	0.00019	35256	2201_COL18A1	54.6947
COL18A1	rs11909509	21	45445445	A	G	-0.1652	0.00997	1.17e-61	0.21036	35252	2201_COL18A1	274.555
COL18A1	rs17004785	21	45512704	C	G	-0.155	0.014736	7.1e-26	0.0837	35247	2201_COL18A1	110.638
COL18A1	rs11701176	21	45972236	A	G	-0.0597	0.008641	4.9e-12	0.34837	35131	2201_COL18A1	47.7332
COL18A1	rs6652	21	46132471	T	C	-0.0601	0.010251	4.56e-09	0.20771	34733	2201_COL18A1	34.3729
PLAT	rs77115522	8	41896325	G	C	-0.0657	0.009286	1.5e-12	0.27103	35349	2212_PLAT	50.058
PLAT	rs2020921	8	42187447	A	G	-0.5883	0.023011	3.63e-144	0.03337	35353	2212_PLAT	653.622
PLAT	rs16891147	8	42244426	T	C	0.1969	0.0334	3.74e-09	0.01508	35353	2212_PLAT	34.7535
PLAT	rs79400451	8	42943995	A	T	-0.2123	0.024759	9.95e-18	0.02875	35353	2212_PLAT	73.5248
TIMP2	rs9894212	17	78865858	G	C	-0.0816	0.009887	1.54e-16	0.2268	35388	2278_TIMP2	68.1163
TIMP2	rs4789855	17	78934960	A	G	-0.0477	0.008337	1.06e-08	0.43956	35388	2278_TIMP2	32.7354
C5	rs1035029	9	120980540	A	G	0.1156	0.008523	6.6e-42	0.37924	35376	2381_C5	183.963
C5	rs9775994	9	121555175	T	C	-0.0735	0.011449	1.37e-10	0.15623	35373	2381_C5	41.2135
APOE	rs73036465	19	44462658	C	G	-0.1897	0.021641	1.86e-18	0.03803	35371	2418_APOE	76.8387
APOE	rs80140611	19	44750340	T	C	0.2246	0.033707	2.68e-11	0.01434	35367	2418_APOE	44.3996
APOE	rs71352239	19	44926286	T	C	0.2482	0.008893	1.96e-171	0.30263	35368	2418_APOE	778.945
APOE	rs76904536	19	44955825	T	C	0.2319	0.036468	2.03e-10	0.01331	35371	2418_APOE	40.4369
APOE	rs148023052	19	45195332	A	G	-0.1161	0.013394	4.39e-18	0.10601	35370	2418_APOE	75.1353
APOE	rs34631405	19	45385550	T	C	-0.1499	0.025553	4.46e-09	0.02625	35372	2418_APOE	34.4128
BDNF	rs10501089	11	27767312	T	C	0.1294	0.015865	3.45e-16	0.07064	35360	2421_BDNF	66.5255
CXCL16	rs76341560	17	4262271	A	G	-0.1451	0.025791	1.84e-08	0.02749	35372	2436_CXCL16	31.6518
CXCL16	rs35383686	17	4720161	A	G	-0.2	0.009838	7.09e-92	0.23142	35374	2436_CXCL16	413.282
CXCL16	rs4790231	17	4776598	A	G	0.0846	0.008469	1.69e-23	0.4484	35379	2436_CXCL16	99.7876
CXCL16	rs141336258	17	4921551	C	T	0.2217	0.035456	4.03e-10	0.01443	35379	2436_CXCL16	39.0978
CXCL16	rs543281879	17	5227283	A	C	-0.1727	0.024926	4.25e-12	0.03059	35379	2436_CXCL16	48.0042
CXCL16	rs76563749	17	5450769	G	A	-0.7653	0.052272	1.54e-48	0.00716	35379	2436_CXCL16	214.351
APCS	rs148734859	1	158904948	A	G	-0.2031	0.024103	3.57e-17	0.03107	35359	2474_APCS	71.0032
APCS	rs146174215	1	159574733	C	A	-0.5373	0.023542	2.69e-115	0.03105	35357	2474_APCS	520.891
APCS	rs28383573	1	159588882	T	G	0.232	0.011941	4.34e-84	0.13897	35357	2474_APCS	377.481
KIT	rs4864902	4	54513635	C	A	0.0463	0.008355	2.99e-08	0.4861	35364	2475_KIT	30.7092
TIMP3	rs117851892	22	31903971	T	C	0.2503	0.039073	1.5e-10	0.01227	35366	2480_TIMP3	41.0363
TIMP3	rs9609547	22	32426230	T	C	0.2194	0.022418	1.28e-22	0.03783	35369	2480_TIMP3	95.781
TIMP3	rs183660408	22	32449073	T	C	-0.3173	0.042667	1.03e-13	0.01055	35369	2480_TIMP3	55.3039
TIMP3	rs116864038	22	32626182	A	G	0.2021	0.031957	2.55e-10	0.0195	35372	2480_TIMP3	39.9945
TIMP3	rs111284156	22	32717165	G	T	0.5388	0.018747	1.17e-181	0.05453	35374	2480_TIMP3	826.022
TIMP3	rs9606990	22	32744668	T	C	0.4305	0.007794	0	0.19215	35375	2480_TIMP3	3050.88
TIMP3	rs73156459	22	32750255	G	A	-0.1987	0.029952	3.27e-11	0.02126	35374	2480_TIMP3	44.0093
TIMP3	rs35201299	22	32785801	A	G	-0.4643	0.013328	7.11e-266	0.1156	35375	2480_TIMP3	1213.58
TIMP3	rs117555418	22	33281734	A	G	0.3565	0.022825	5.41e-55	0.03704	35367	2480_TIMP3	243.948
TIMP3	rs12160591	22	33307170	TTGCTGC	CTGCTGC	-0.1957	0.034722	1.74e-08	0.01524	35366	2480_TIMP3	31.7667
GFRA2	rs1459320	8	21279517	A	C	0.0597	0.009453	2.7e-10	0.28732	35370	2515_GFRA2	39.885
GFRA2	rs1481002	8	21544465	A	G	-0.1318	0.01078	2.26e-34	0.20016	35372	2515_GFRA2	149.484
GFRA2	rs15881	8	21693256	C	A	0.3086	0.00843	2.18e-293	0.49513	35371	2515_GFRA2	1340.1
GFRA2	rs73219532	8	21731140	T	C	-0.0801	0.012378	9.73e-11	0.13872	35367	2515_GFRA2	41.8759
GFRA2	rs13257704	8	21761880	ATGGAAGTTGCAGTGAGC	GTGGAAGTTGCAGTGAGC	-0.2714	0.019182	1.9e-45	0.05305	35370	2515_GFRA2	200.185
GFRA2	rs80327219	8	21893631	T	C	-0.3869	0.028704	2.08e-41	0.02257	35381	2515_GFRA2	181.682
CCL21	rs10972211	9	34729993	A	G	0.1461	0.011399	1.31e-37	0.14707	35349	2516_CCL21	164.273
CCL21	rs10814194	9	35053111	C	T	0.0643	0.009789	5.09e-11	0.21818	35351	2516_CCL21	43.1465
CFI	rs13117504	4	109737700	G	C	0.1976	0.008335	3.08e-124	0.3832	35357	2567_CFI	562.034
CFI	rs12504835	4	109829604	G	C	-0.0791	0.011643	1.09e-11	0.14672	35356	2567_CFI	46.1555
CFI	rs6855357	4	110142163	C	T	-0.1869	0.03268	1.07e-08	0.01692	35352	2567_CFI	32.708
IGFBP3	rs7357339	7	45566399	A	C	-0.0649	0.008822	1.88e-13	0.31739	35346	2571_IGFBP3	54.1197
IGFBP3	rs145188037	7	45914866	A	G	1.0281	0.031093	9.38e-240	0.0176	35347	2571_IGFBP3	1093.32
IGFBP3	rs788752	7	45981059	A	G	-0.1148	0.010465	5.34e-28	0.18685	35347	2571_IGFBP3	120.339
IGFBP3	rs700752	7	46713955	G	C	0.1112	0.008754	5.73e-37	0.32747	35346	2571_IGFBP3	161.36
MMP9	rs2250889	20	46013767	C	G	-0.1687	0.020335	1.08e-16	0.04658	35369	2579_MMP9	68.8243
MPO	rs146512685	17	57710637	C	T	-0.3007	0.035946	5.99e-17	0.01424	35368	2580_MPO	69.9787
MPO	rs2052086	17	58165116	G	A	-0.2222	0.015757	3.73e-45	0.07771	35368	2580_MPO	198.857
MPO	rs8178414	17	58268002	T	C	-0.5307	0.031466	8.03e-64	0.01741	35369	2580_MPO	284.456
MPO	rs34097845	17	58281068	T	C	-0.5179	0.018241	2.49e-177	0.0566	35369	2580_MPO	806.11
MPO	rs143977287	17	59227555	C	A	0.1826	0.028025	7.24e-11	0.0233	35369	2580_MPO	42.4532
MPO	rs190383363	17	59235408	T	C	-0.7756	0.034384	1.15e-112	0.01537	35369	2580_MPO	508.818
ROR1	rs1390113	1	63864837	CAAGGTTTTTTTTTTTAATTTTTTA	CAAGGTTTTTTTTTTTAATTTTTTT	-0.0661	0.009299	1.18e-12	0.27661	35352	2590_ROR1	50.5278
ROR1	rs61765448	1	64146145	T	C	-0.3004	0.010848	8.98e-169	0.17112	35355	2590_ROR1	766.832
ROR1	rs114735138	1	64261542	A	G	0.1969	0.021836	1.93e-19	0.03564	35349	2590_ROR1	81.3102
ROR1	rs74080202	1	64498753	A	C	0.9742	0.105777	3.26e-20	0.00159	35341	2590_ROR1	84.823
VEGFA	rs7692	6	43336269	A	C	-0.0564	0.009198	8.68e-10	0.27906	35367	2597_VEGFA	37.5986
VEGFA	rs6921438	6	43957870	A	G	-0.2976	0.008161	3.69e-291	0.47889	35362	2597_VEGFA	1329.78
ANGPT2	rs7018378	8	6420991	A	G	-0.0626	0.010205	8.57e-10	0.21737	35377	2602_ANGPT2	37.629
ANGPT2	rs1968586	8	6421990	T	C	-0.1308	0.00886	2.54e-49	0.3488	35377	2602_ANGPT2	217.946
ANGPT2	rs73664545	8	6552618	A	G	0.3577	0.063041	1.39e-08	0.00433	35390	2602_ANGPT2	32.1952
CST3	rs6114209	20	23641629	C	G	-0.2537	0.010123	1.32e-138	0.21042	35364	2609_CST3	628.091
CST3	rs73102389	20	23655054	A	C	0.1148	0.011335	4.15e-24	0.15734	35363	2609_CST3	102.575
CST3	rs78996714	20	23937492	A	T	0.0884	0.014915	3.08e-09	0.08352	35363	2609_CST3	35.1284
TYRO3	rs2588323	15	41549880	G	C	-0.1074	0.008569	4.85e-36	0.33765	35364	2611_TYRO3	157.09
EFNA5	rs2410942	5	107117563	A	T	-0.0686	0.00814	3.54e-17	0.46138	35344	2615_EFNA5	71.0231
EFNA5	rs12514540	5	107601776	AACAAACA	CACAAACA	-0.1253	0.008096	5.03e-54	0.49569	35357	2615_EFNA5	239.531
ERBB3	rs2292238	12	56100038	C	A	-0.1065	0.008326	1.83e-37	0.39996	35370	2617_ERBB3	163.616
IL6ST	rs531211206	5	55552517	C	G	-0.2657	0.031107	1.33e-17	0.01799	35362	2620_IL6ST	72.957
IL6ST	rs7730934	5	55970684	A	G	0.3693	0.012608	1.38e-188	0.12361	35361	2620_IL6ST	857.958
IL6ST	rs116753755	5	56176013	C	T	-0.1762	0.020373	5.2e-18	0.04262	35361	2620_IL6ST	74.8
IL6ST	rs111379648	5	56239189	A	G	-0.2353	0.029774	2.73e-15	0.0195	35362	2620_IL6ST	62.4553
IL10RB	rs4455239	21	33281729	C	T	0.0705	0.008117	3.77e-18	0.43466	35376	2631_IL10RB	75.4375
IL12RB1	rs429774	19	18075942	C	T	-0.0791	0.008594	3.44e-20	0.30493	35351	2632_IL12RB1	84.7154
LAYN	rs4938792	11	111550211	C	T	-0.0523	0.008322	3.29e-10	0.37645	35364	2635_LAYN	39.4955
MRC1	rs113416420	10	16997211	T	C	-0.226	0.021445	5.72e-26	0.03761	35364	2637_MRC1	111.062
MRC1	rs76001228	10	17132254	T	A	-0.1594	0.018105	1.32e-18	0.054	35365	2637_MRC1	77.5139
MRC1	rs4335445	10	17523426	A	G	0.1606	0.019653	3.04e-16	0.04685	35359	2637_MRC1	66.778
MRC1	rs560444971	10	17629803	T	C	0.3244	0.033846	9.28e-22	0.01532	35359	2637_MRC1	91.8643
MRC1	rs539863604	10	17745706	A	G	0.3	0.013295	9.43e-113	0.10674	35355	2637_MRC1	509.174
MRC1	rs371622820	10	17793023	C	G	-0.3715	0.007386	0	0.24416	35353	2637_MRC1	2529.87
MRC1	rs76299776	10	17941752	G	A	0.424	0.028796	4.52e-49	0.02041	35359	2637_MRC1	216.804
MRC1	rs112884804	10	18438048	T	C	0.0954	0.015487	7.27e-10	0.07522	35356	2637_MRC1	37.9457
MRC1	rs138488415	10	18535507	C	T	0.1801	0.031224	8.03e-09	0.0173	35357	2637_MRC1	33.2698
PRKCA	rs12601617	17	65631943	C	T	-0.0494	0.008236	2e-09	0.46677	35367	2644_PRKCA	35.9767
PRKCA	rs61762372	17	66302564	A	G	0.0808	0.00848	1.6e-21	0.36962	35368	2644_PRKCA	90.7885
GDI2	rs55913768	10	5707486	A	G	-0.0979	0.008368	1.28e-31	0.34564	35377	2647_GDI2	136.874
PLAUR	rs1001581	19	43561236	T	C	-0.0588	0.008586	7.48e-12	0.36564	35372	2652_PLAUR	46.9
PLAUR	rs2302524	19	43652320	C	T	-0.2438	0.010782	3.29e-113	0.17537	35369	2652_PLAUR	511.292
PLAUR	rs4251824	19	43666441	T	C	-0.2892	0.024358	1.64e-32	0.02862	35367	2652_PLAUR	140.966
TNFRSF1A	rs4149584	12	6333477	T	C	-0.4263	0.029113	1.5e-48	0.02047	35380	2654_TNFRSF1A	214.416
NTRK3	rs55976574	15	87313496	C	T	-0.0508	0.0092	3.36e-08	0.30367	35358	2658_NTRK3	30.4896
NTRK3	rs56160094	15	87835057	T	C	-0.0766	0.012304	4.79e-10	0.141	35351	2658_NTRK3	38.7583
NTRK3	rs1461214	15	87967786	G	C	-0.1596	0.010256	1.34e-54	0.22417	35357	2658_NTRK3	242.164
NTRK3	rs28735437	15	87971624	C	G	0.2364	0.013089	6.39e-73	0.11639	35357	2658_NTRK3	326.199
NTRK3	rs4887400	15	88251628	C	A	-0.0682	0.009225	1.44e-13	0.30587	35352	2658_NTRK3	54.6558
TNFRSF17	rs11570136	16	11964975	A	T	-0.1343	0.008724	1.79e-53	0.35441	35380	2665_TNFRSF17	236.985
EGFR	rs17172402	7	54863799	T	A	-0.1022	0.011801	4.72e-18	0.1433	35338	2677_EGFR	75.0005
EGFR	rs13244925	7	55124563	C	A	-0.102	0.008323	1.57e-34	0.41682	35339	2677_EGFR	150.19
EGFR	rs17172451	7	55155062	A	G	0.0614	0.009259	3.32e-11	0.2713	35339	2677_EGFR	43.9753
HGF	rs2214827	7	81748600	A	G	0.126	0.010008	2.41e-36	0.20707	35348	2681_HGF	158.506
C3	rs10408682	19	6699319	T	C	-0.0833	0.012249	1.04e-11	0.12699	35372	2683_C3	46.2476
MIA	rs12460562	19	39914180	A	G	0.1321	0.009792	1.76e-41	0.23469	35373	2687_MIA	181.996
MIA	rs79645969	19	40660997	T	C	0.8928	0.01523	0	0.04231	35374	2687_MIA	3436.44
MIA	rs2279011	19	40763383	T	G	-0.3173	0.006166	0	0.49117	35375	2687_MIA	2648.09
MIA	rs141315369	19	40945761	C	G	0.4782	0.037877	1.54e-36	0.01312	35374	2687_MIA	159.393
MIA	rs16974790	19	40993041	A	G	0.8291	0.041572	1.69e-88	0.00975	35375	2687_MIA	397.752
MIA	rs12977931	19	41229042	T	C	-0.2087	0.027937	8e-14	0.0237	35375	2687_MIA	55.8066
MIA	rs74357085	19	41529875	A	G	0.3623	0.03078	5.54e-32	0.01883	35369	2687_MIA	138.548
MIA	rs117622752	19	41724953	T	C	0.3355	0.045591	1.86e-13	0.00866	35375	2687_MIA	54.1535
PLA2G2A	rs77661484	1	19263276	T	C	-0.221	0.030163	2.36e-13	0.02159	35379	2692_PLA2G2A	53.6828
PLA2G2A	rs72651445	1	19293349	T	C	0.2086	0.0257	4.79e-16	0.03101	35378	2692_PLA2G2A	65.8813
PLA2G2A	rs145437966	1	19421928	G	T	0.3913	0.033919	8.67e-31	0.01774	35379	2692_PLA2G2A	133.086
PLA2G2A	rs12410291	1	19921386	T	A	0.2549	0.010496	2.82e-130	0.22358	35380	2692_PLA2G2A	589.783
PLA2G2A	rs72661022	1	19958722	A	G	0.5857	0.007696	0	0.22479	35380	2692_PLA2G2A	5791.89
PLA2G2A	rs150711787	1	20159843	G	C	0.7624	0.05491	7.86e-44	0.00684	35379	2692_PLA2G2A	192.78
PLA2G2A	rs10916772	1	20350704	C	G	-0.1313	0.012398	3.29e-26	0.14762	35380	2692_PLA2G2A	112.157
PF4	rs1398015	4	73891519	T	C	-0.1518	0.017459	3.48e-18	0.05914	35349	2697_PF4	75.597
PF4	rs11574452	4	73980944	A	C	-0.2194	0.025682	1.31e-17	0.02727	35351	2697_PF4	72.982
PROS1	rs6809958	3	94164446	G	A	-0.195	0.024696	2.88e-15	0.02812	35327	2700_PROS1	62.3471
CCL25	rs80188016	19	7619884	T	C	-0.1929	0.024195	1.55e-15	0.0324	35373	2705_CCL25	63.5643
CCL25	rs117907840	19	7850794	C	G	0.1538	0.020944	2.08e-13	0.04244	35376	2705_CCL25	53.9254
CCL25	rs7788	19	7923231	ACCATTCTCTT	ATCATTCTCTT	0.1308	0.00962	4.18e-42	0.2695	35378	2705_CCL25	184.87
CCL25	rs146052929	19	8030043	C	T	-0.9722	0.016064	0	0.03883	35377	2705_CCL25	3662.72
CCL25	rs77152071	19	8085946	G	C	-0.5954	0.01749	5.18e-254	0.06226	35377	2705_CCL25	1158.88
CCL25	rs184092631	19	8212105	C	A	-0.281	0.033847	1.02e-16	0.01568	35376	2705_CCL25	68.9243
CCL25	rs59141216	19	8257176	C	T	-0.2861	0.026131	6.74e-28	0.02865	35375	2705_CCL25	119.874
POR	rs7223	7	75888702	A	G	-0.0697	0.008992	9.08e-15	0.27439	35349	2731_POR	60.0832
POR	rs59882870	7	76009103	A	G	0.193	0.010811	2.78e-71	0.16061	35350	2731_POR	318.701
SIGLEC6	rs11668077	19	51267038	A	G	-0.2067	0.036528	1.53e-08	0.01337	35380	2741_SIGLEC6	32.0206
SIGLEC6	rs17716134	19	51281892	T	C	-0.1641	0.018709	1.77e-18	0.05411	35380	2741_SIGLEC6	76.9336
SIGLEC6	rs180985088	19	51407109	T	C	-0.1951	0.029793	5.81e-11	0.0205	35378	2741_SIGLEC6	42.8831
SIGLEC6	rs8101768	19	51479780	C	T	0.4073	0.006807	0	0.31764	35382	2741_SIGLEC6	3580.28
SIGLEC6	rs28683714	19	51577800	G	A	-0.1592	0.008507	3.86e-78	0.42319	35384	2741_SIGLEC6	350.214
SIGLEC6	rs77801261	19	51691604	A	G	0.1936	0.021087	4.28e-20	0.04147	35379	2741_SIGLEC6	84.291
SIGLEC6	rs12981468	19	52433208	G	C	-0.1317	0.012287	8.35e-27	0.13887	35374	2741_SIGLEC6	114.889
SIGLEC6	rs139531640	19	52493549	A	G	0.7122	0.039344	3.09e-73	0.01055	35380	2741_SIGLEC6	327.678
SIGLEC7	rs2691243	19	51054952	TTTCCCCTTCCCCTTCTCCTTCTCCTT	CTTCCCCTTCCCCTTCTCCTTCTCCTT	0.0749	0.00934	1.06e-15	0.31316	35376	2742_SIGLEC7	64.3087
SIGLEC7	rs1039405	19	51122980	G	A	-0.1555	0.008658	3.93e-72	0.45344	35371	2742_SIGLEC7	322.571
SIGLEC7	rs140185670	19	51142883	C	G	-0.5453	0.015097	1.09e-285	0.08558	35372	2742_SIGLEC7	1304.64
SIGLEC7	rs7254116	19	51319761	G	A	-0.0564	0.009604	4.3e-09	0.27723	35381	2742_SIGLEC7	34.4869
SHH	rs9333592	7	155812377	T	C	-0.123	0.018499	2.95e-11	0.05384	35340	2743_SHH	44.2093
SHH	rs10225292	7	156380544	C	T	-0.0928	0.008731	2.18e-26	0.34802	35337	2743_SHH	112.971
APOA1	rs2844284	11	116153350	G	A	-0.1796	0.015899	1.36e-29	0.07091	35374	2750_APOA1	127.607
APOA1	rs117192879	11	116283303	T	C	-0.4263	0.023138	8.46e-76	0.03114	35375	2750_APOA1	339.453
APOA1	rs77368797	11	116505867	T	G	-0.5909	0.027152	5.2e-105	0.0231	35373	2750_APOA1	473.614
APOA1	rs525028	11	116834800	A	G	-0.0703	0.008998	5.58e-15	0.29251	35377	2750_APOA1	61.0406
C3	rs10408682	19	6699319	T	C	-0.0984	0.012163	5.97e-16	0.12699	35372	2754_C3	65.4499
IGFBP1	rs3735669	7	45714983	A	G	-0.076	0.011836	1.35e-10	0.12949	35347	2771_IGFBP1	41.2304
IGFBP1	rs3828998	7	45889209	C	T	-0.0769	0.008144	3.64e-21	0.38793	35346	2771_IGFBP1	89.1615
IL16	rs186488496	15	80619358	C	T	-0.4584	0.080639	1.31e-08	0.00301	35356	2774_IL16	32.3146
IL16	rs58317717	15	81039727	A	C	-0.338	0.036501	2.05e-20	0.01337	35352	2774_IL16	85.748
IL16	rs145996324	15	81093353	C	T	-0.3451	0.040605	1.91e-17	0.01166	35361	2774_IL16	72.2322
IL16	rs62035267	15	81202326	T	C	0.135	0.021436	3.02e-10	0.04201	35362	2774_IL16	39.6625
IL16	rs72746169	15	81282015	T	C	-0.8853	0.040887	5.78e-104	0.01005	35362	2774_IL16	468.825
IL16	rs79431016	15	81296180	G	C	-1.0236	0.015467	0	0.04523	35361	2774_IL16	4379.74
IL16	rs17875585	15	81309404	T	G	0.2807	0.030936	1.15e-19	0.01896	35362	2774_IL16	82.3297
IL16	rs4778640	15	81311790	G	A	-0.9998	0.019459	0	0.0281	35362	2774_IL16	2639.89
IL16	rs116964521	15	81806985	C	T	-0.278	0.047576	5.12e-09	0.00811	35366	2774_IL16	34.1439
IL16	rs76390521	15	82055436	A	C	-0.2644	0.022327	2.36e-32	0.03671	35366	2774_IL16	140.237
IL22	rs139977220	12	68267650	A	G	0.1259	0.017808	1.55e-12	0.05234	35366	2778_IL22	49.9829
LTF	rs61740470	3	46450495	T	C	-1.1108	0.045276	6.45e-133	0.00814	35343	2780_LTF	601.916
LTF	rs6414426	3	46453743	G	C	-0.6354	0.032042	1.63e-87	0.01761	35343	2780_LTF	393.238
LTF	rs4547741	3	46458968	T	C	0.1787	0.014458	4.29e-35	0.08664	35343	2780_LTF	152.768
LTF	rs6442039	3	46919307	G	C	0.058	0.009645	1.82e-09	0.24077	35341	2780_LTF	36.1619
MMP7	rs11568819	11	102530902	A	G	0.5694	0.016823	4.14e-251	0.0663	35365	2789_MMP7	1145.59
MMP7	rs68181448	11	102559274	A	G	-0.1435	0.010234	1.14e-44	0.21566	35365	2789_MMP7	196.613
MMP7	rs71480491	11	103466211	C	A	0.2669	0.027339	1.63e-22	0.0235	35364	2789_MMP7	95.3086
APOB	rs563290	2	21065354	A	G	0.0874	0.012143	6.14e-13	0.14015	35373	2797_APOB	51.8049
ANGPT1	rs2927124	8	107070148	C	G	0.0678	0.008477	1.26e-15	0.3583	35344	2811_ANGPT1	63.9698
AGRP	rs544065294	16	66655518	CATGTGTGTGTGTGTGTGTGTGTGTGTGTTTATTTATGTG	CGTGTGTGTGTGTGTGTGTGTGTGTGTGTTTATTTATGTG	-0.4641	0.037485	3.31e-35	0.01302	35368	2813_AGRP	153.288
AGRP	rs34123523	16	67483276	T	C	0.511	0.020017	9.57e-144	0.03963	35372	2813_AGRP	651.694
AGRP	rs35937636	16	68478547	C	T	0.184	0.021055	2.35e-18	0.03852	35373	2813_AGRP	76.3704
BCAM	rs12461127	19	44549282	T	C	0.0684	0.008421	4.57e-16	0.48367	35369	2816_BCAM	65.9758
BCAM	rs28399656	19	44813447	A	T	1.4812	0.026205	0	0.01537	35367	2816_BCAM	3194.91
BCAM	rs117644736	19	45011597	T	C	0.2222	0.020709	7.38e-27	0.04055	35367	2816_BCAM	115.125
BCAM	rs78675029	19	45100162	A	G	0.1713	0.022333	1.72e-14	0.03704	35371	2816_BCAM	58.8329
BCAM	rs150908522	19	45293071	T	C	0.307	0.022396	9.12e-43	0.03563	35373	2816_BCAM	187.904
BCAM	rs112382785	19	45751984	C	T	0.2052	0.025456	7.57e-16	0.02739	35369	2816_BCAM	64.9792
CDH5	rs3760043	16	66366273	A	G	0.069	0.010781	1.55e-10	0.16742	35367	2819_CDH5	40.9619
CDH5	rs11649312	16	66395395	A	G	0.1525	0.008668	2.75e-69	0.31453	35367	2819_CDH5	309.529
CX3CL1	rs62037115	16	57424884	A	G	0.7243	0.058742	6.22e-35	0.00487	35373	2827_CX3CL1	152.034
SPINT1	rs41277680	15	40297623	A	G	-0.1462	0.020832	2.25e-12	0.04032	35361	2828_SPINT1	49.253
SPINT1	rs17658212	15	40853721	T	C	-0.3977	0.019338	5.61e-94	0.04753	35364	2828_SPINT1	422.949
KLK11	rs73070526	19	50324816	G	C	-0.2467	0.028019	1.31e-18	0.02606	35373	2831_KLK11	77.5234
KLK11	rs62115743	19	51011618	T	C	-1.3461	0.012134	0	0.06947	35371	2831_KLK11	12306.8
KLK11	rs3745539	19	51024785	T	C	0.0945	0.015685	1.69e-09	0.08967	35364	2831_KLK11	36.299
KLK11	rs62117662	19	51026121	A	G	0.2286	0.011222	3.09e-92	0.19907	35363	2831_KLK11	414.965
KLK11	rs113853183	19	51178101	A	C	-0.4599	0.04231	1.6e-27	0.01181	35375	2831_KLK11	118.152
KLK11	rs36518	19	51439649	A	G	-0.1064	0.013849	1.56e-14	0.11758	35381	2831_KLK11	59.0264
KLK8	rs45533637	19	50793881	C	T	0.2293	0.031852	6.07e-13	0.01743	35363	2834_KLK8	51.8244
KLK8	rs148904561	19	50957259	C	G	-0.3413	0.034784	9.99e-23	0.01495	35365	2834_KLK8	96.275
KLK8	rs10407580	19	50998486	T	A	-0.8278	0.040858	2.89e-91	0.01158	35371	2834_KLK8	410.484
KLK8	rs74705037	19	51001552	A	G	0.8629	0.025492	3.7e-251	0.02708	35371	2834_KLK8	1145.81
KLK8	rs145673783	19	51178226	T	C	0.1795	0.025345	1.42e-12	0.02799	35374	2834_KLK8	50.1585
KLK8	rs10420738	19	51373368	A	G	0.2498	0.03704	1.54e-11	0.01291	35376	2834_KLK8	45.4824
KLK8	rs45524332	19	51500134	C	T	-0.4613	0.075693	1.1e-09	0.00347	35383	2834_KLK8	37.1412
LCN2	rs3814526	9	128148408	G	A	-0.1541	0.02132	4.9e-13	0.03943	35358	2836_LCN2	52.2433
MET	rs10435378	7	116785439	A	G	0.1309	0.008365	3.41e-55	0.44018	35343	2837_MET	244.877
MET	rs145179853	7	117166049	T	C	-0.2067	0.035196	4.28e-09	0.01376	35339	2837_MET	34.4901
MET	rs143779007	7	117230881	C	T	-0.153	0.024898	7.99e-10	0.02951	35339	2837_MET	37.7619
MET	rs138121767	7	117510258	T	C	0.1538	0.02152	8.87e-13	0.03875	35343	2837_MET	51.0773
SPINT2	rs116981346	19	38206935	CTG	CTA	-0.2896	0.048361	2.12e-09	0.00703	35376	2843_SPINT2	35.8597
SPINT2	rs7246060	19	38241022	A	G	-0.3493	0.006398	0	0.38637	35375	2843_SPINT2	2980.63
SPINT2	rs111386553	19	38406254	C	T	-0.4321	0.013943	7.3e-211	0.09079	35374	2843_SPINT2	960.409
SPINT2	rs6508809	19	38582511	T	C	0.2409	0.030752	4.74e-15	0.01883	35375	2843_SPINT2	61.3659
SPINT2	rs112885443	19	38627119	G	T	0.2462	0.015699	2e-55	0.07273	35375	2843_SPINT2	245.942
SPINT2	rs12462170	19	38912997	G	T	-0.0636	0.011186	1.3e-08	0.15335	35374	2843_SPINT2	32.3269
SPINT2	rs565581	19	39001487	A	G	-0.4493	0.077818	7.75e-09	0.0026	35374	2843_SPINT2	33.3359
SPINT2	rs75639231	19	39053953	T	C	-0.21	0.0203	4.41e-25	0.04258	35373	2843_SPINT2	107.015
SPINT2	rs80340300	19	39086048	A	G	-0.316	0.043946	6.45e-13	0.00866	35373	2843_SPINT2	51.7053
TIE1	rs1098783	1	42905469	C	A	0.1922	0.017629	1.13e-27	0.05545	35363	2844_TIE1	118.864
TIE1	rs12063838	1	43195295	A	G	-0.0656	0.009011	3.34e-13	0.26873	35363	2844_TIE1	52.9983
TIE1	rs7549876	1	43294565	T	G	-0.1964	0.008119	2.91e-129	0.39975	35362	2844_TIE1	585.164
TIE1	rs1007795	1	44051737	A	G	-0.0555	0.008009	4.22e-12	0.49372	35363	2844_TIE1	48.0208
C5	rs928406	9	120365967	G	C	0.0514	0.008207	3.78e-10	0.39424	35373	2851_C5	39.2245
C5	rs17220750	9	121025721	A	G	0.186	0.012762	4.11e-48	0.10741	35376	2851_C5	212.417
MAPK3	rs4427827	16	29902880	TTTCTTTTTT	TTTCTTTTTC	0.0974	0.00963	4.78e-24	0.24189	35372	2855_MAPK3	102.298
MAPK3	rs57149692	16	30130700	C	G	0.2397	0.008202	8.98e-188	0.39949	35372	2855_MAPK3	854.076
MAPK3	rs139529748	16	30396728	A	T	0.1456	0.022495	9.63e-11	0.03264	35370	2855_MAPK3	41.8939
KPNA2	rs34931250	17	68883786	T	C	0.114	0.015151	5.3e-14	0.08188	35372	2860_KPNA2	56.6144
MAP2K1	rs34591673	15	66364765	A	G	0.1122	0.016292	5.71e-12	0.06492	35367	2864_MAP2K1	47.4282
SERPINA3	rs10142728	14	93998143	A	G	-0.1297	0.016823	1.26e-14	0.05637	35370	2879_SERPINA3	59.4392
SERPINA3	rs61976127	14	94631329	G	A	-0.2405	0.009966	1.15e-128	0.188	35372	2879_SERPINA3	582.356
SERPINA3	rs75498941	14	94744337	T	C	-0.1952	0.021318	5.35e-20	0.0338	35372	2879_SERPINA3	83.843
C7	rs145967108	5	40538631	A	C	-0.7659	0.07428	6.29e-25	0.00328	35357	2888_C7	106.316
C7	rs74480769	5	40972109	G	A	-1.2803	0.022097	0	0.02191	35357	2888_C7	3357.04
C7	rs79534924	5	40976370	G	T	0.3382	0.026078	1.85e-38	0.02644	35357	2888_C7	168.189
C7	rs567624497	5	41130757	T	G	-0.3636	0.028962	3.76e-36	0.02245	35357	2888_C7	157.612
C7	rs429017	5	41262989	A	G	0.346	0.007238	0	0.30194	35357	2888_C7	2285.15
C7	rs145528689	5	41836821	C	T	0.2433	0.029354	1.15e-16	0.02109	35355	2888_C7	68.6989
CCL28	rs7703662	5	43420061	G	T	-0.0551	0.008212	1.96e-11	0.47606	35361	2890_CCL28	45.02
CCL14	rs72829950	17	35782019	T	A	-0.1626	0.020908	7.44e-15	0.04186	35368	2900_CCL14	60.4806
CCL14	rs74252063	17	35961726	G	A	-0.2341	0.026491	9.85e-19	0.02582	35366	2900_CCL14	78.0919
CCL14	rs41341749	17	35983666	G	A	-0.9149	0.017398	0	0.03665	35367	2900_CCL14	2765.34
CCL14	rs77033404	17	35999798	T	C	0.3091	0.030372	2.51e-24	0.02085	35369	2900_CCL14	103.574
CCL14	rs2293788	17	36001503	A	G	-0.7541	0.015195	0	0.04995	35370	2900_CCL14	2462.95
CCL14	rs72820233	17	36647444	C	T	-0.3977	0.047297	4.15e-17	0.00805	35376	2900_CCL14	70.704
MDK	rs77817298	11	46506102	A	G	0.381	0.034364	1.45e-28	0.01498	35376	2911_MDK	122.926
MDK	rs113001570	11	46715862	T	A	-0.1063	0.0149	9.75e-13	0.08429	35376	2911_MDK	50.8972
CCL23	rs146565944	17	35288154	T	C	-0.6881	0.077769	8.91e-19	0.00301	35366	2913_CCL23	78.2871
CCL23	rs78655233	17	35947450	C	T	-0.7009	0.040657	1.34e-66	0.01074	35367	2913_CCL23	297.195
CCL23	rs41341749	17	35983666	G	A	0.6056	0.022038	3.03e-166	0.03665	35367	2913_CCL23	755.14
CCL23	rs7225952	17	36023374	A	G	-0.157	0.027957	1.96e-08	0.0224	35370	2913_CCL23	31.5368
CCL23	rs7207185	17	36023739	A	G	-0.4286	0.020531	8.91e-97	0.04371	35370	2913_CCL23	435.797
CCL23	rs72820233	17	36647444	C	T	0.2909	0.047259	7.49e-10	0.00805	35376	2913_CCL23	37.8895
SERPINE1	rs6963607	7	100987952	T	C	-0.1771	0.028558	5.6e-10	0.02084	35368	2925_SERPINE1	38.4575
SERPINE1	rs10953324	7	101150638	C	T	-0.1179	0.014344	2.04e-16	0.09077	35365	2925_SERPINE1	67.5596
NBL1	rs4911994	1	19435099	A	C	-0.0534	0.008324	1.4e-10	0.36807	35379	2944_NBL1	41.1546
NBL1	rs12408663	1	19641564	C	T	-0.0602	0.009845	9.67e-10	0.21403	35379	2944_NBL1	37.3905
CFD	rs150718850	19	573405	A	C	-0.2798	0.031225	3.23e-19	0.01817	35305	2946_CFD	80.2954
CFD	rs12980986	19	584829	T	C	0.0834	0.014924	2.29e-08	0.09079	35305	2946_CFD	31.2293
CFD	rs351969	19	791798	A	G	-0.0846	0.008513	2.84e-23	0.41728	35310	2946_CFD	98.7587
CFD	rs71335276	19	859368	T	G	-0.1437	0.010116	8.51e-46	0.22505	35315	2946_CFD	201.788
CFD	rs61738006	19	868235	CGCGGCCTTCAACAGCCCTGCAGG	CACGGCCTTCAACAGCCCTGCAGG	-0.7053	0.045053	3.08e-55	0.00899	35318	2946_CFD	245.076
CFD	rs12462823	19	886001	C	G	0.1315	0.022363	4.1e-09	0.03573	35318	2946_CFD	34.5773
CFD	rs116940656	19	1368489	T	G	-0.1236	0.020406	1.39e-09	0.04498	35319	2946_CFD	36.6878
GHR	rs17619781	5	42046279	T	C	0.0808	0.009945	4.48e-16	0.22449	35355	2948_GHR	66.0105
GHR	rs4610468	5	42634119	C	T	-0.2092	0.009739	2.36e-102	0.22985	35357	2948_GHR	461.418
GHR	rs140651910	5	43122758	T	C	-0.2221	0.03744	2.99e-09	0.01217	35358	2948_GHR	35.1905
GHR	rs10454866	5	43135502	ACTTTGGGAGGCGGAGGCCGGT	ACTTTGGGAGGCGGAGGCGGGT	-0.2108	0.028458	1.29e-13	0.02215	35361	2948_GHR	54.8697
IGFBP4	rs4890114	17	40447297	G	A	0.0556	0.008068	5.53e-12	0.45287	35374	2950_IGFBP4	47.4917
PROC	rs61185143	2	127407902	C	T	0.1422	0.008011	1.72e-70	0.42836	35366	2961_PROC	315.084
PROC	rs144565814	2	127864696	T	C	-0.2131	0.033067	1.16e-10	0.01325	35365	2961_PROC	41.5315
PROC	rs148838811	2	128300737	T	C	-0.181	0.032252	2e-08	0.01503	35363	2961_PROC	31.4952
PTHLH	rs33092	12	27973459	A	G	-0.0518	0.007938	6.79e-11	0.46132	35353	2962_PTHLH	42.5831
PTHLH	rs11049365	12	28138401	A	C	0.1225	0.008925	7.18e-43	0.27057	35354	2962_PTHLH	188.389
PTHLH	rs7301752	12	28913378	G	C	0.0688	0.008936	1.37e-14	0.26577	35357	2962_PTHLH	59.2776
CLEC11A	rs77578935	19	49910928	A	G	0.2238	0.026	7.46e-18	0.02598	35378	2966_CLEC11A	74.0924
CLEC11A	rs113635247	19	50233767	T	C	0.0776	0.014109	3.8e-08	0.09459	35376	2966_CLEC11A	30.2504
CLEC11A	rs116924815	19	50727476	T	C	0.937	0.024862	2.15578117542885e-308	0.02638	35368	2966_CLEC11A	1420.39
CLEC11A	rs34734775	19	50752501	T	G	-0.0697	0.009217	3.98e-14	0.44146	35358	2966_CLEC11A	57.1856
TNFSF15	rs56339337	9	114798680	G	A	-0.0718	0.011737	9.51e-10	0.13304	35362	2968_TNFSF15	37.4227
BMP7	rs6123685	20	57260984	A	G	0.0628	0.009637	7.2e-11	0.23171	35388	2972_BMP7	42.4654
CD36	rs6467220	7	80516910	C	T	0.0506	0.009078	2.49e-08	0.29028	35347	2973_CD36	31.0685
CD36	rs6961069	7	80589645	T	C	0.1637	0.008224	3.6e-88	0.4452	35347	2973_CD36	396.215
CD36	rs117069465	7	81154540	T	C	-0.3866	0.042844	1.82e-19	0.00941	35345	2973_CD36	81.4224
CD36	rs117513167	7	81224577	A	G	-0.1925	0.022518	1.25e-17	0.03429	35347	2973_CD36	73.0806
CNTN1	rs7970063	12	39920244	G	A	-0.0833	0.010061	1.24e-16	0.21905	35350	2974_CNTN1	68.55
CNTN1	rs4548696	12	40666283	C	A	-0.2684	0.012559	2.51e-101	0.12535	35352	2974_CNTN1	456.725
CNTN1	rs1838343	12	40802428	T	C	-0.1995	0.0083	1.14e-127	0.45962	35348	2974_CNTN1	577.736
CNTN1	rs7303010	12	41803878	TT	TC	0.0634	0.008799	5.79e-13	0.34974	35365	2974_CNTN1	51.9173
CNTN1	rs112753780	12	42040520	C	T	0.1003	0.014817	1.3e-11	0.09004	35363	2974_CNTN1	45.8228
EDAR	rs4012174	2	108392274	C	T	0.4345	0.034616	3.88e-36	0.01446	35355	2977_EDAR	157.553
EDAR	rs260675	2	108983663	C	G	-1.5378	0.029062	0	0.01267	35354	2977_EDAR	2799.94
EDAR	rs4676225	2	108993309	A	G	0.3008	0.009179	1.61e-235	0.27924	35354	2977_EDAR	1073.9
EDAR	rs114319029	2	109048100	T	C	-0.1829	0.028567	1.53e-10	0.02265	35351	2977_EDAR	40.9919
EDAR	rs78409297	2	109063958	G	A	-0.346	0.038089	1.05e-19	0.01128	35354	2977_EDAR	82.5188
EDAR	rs72822698	2	109314328	T	C	-0.1425	0.021045	1.28e-11	0.04251	35355	2977_EDAR	45.8492
EDAR	rs114211858	2	109333259	A	G	-0.1235	0.021381	7.64e-09	0.03867	35355	2977_EDAR	33.364
CXCL5	rs352045	4	73998970	G	T	-0.1975	0.010906	2.72e-73	0.15324	35351	2979_CXCL5	327.947
LGALS4	rs883394	19	38714973	T	C	-0.0533	0.008071	4e-11	0.47527	35375	2982_LGALS4	43.6114
CXCL1	rs148156804	4	73385110	G	A	-0.1694	0.029204	6.61e-09	0.02046	35355	2985_CXCL1	33.6467
CXCL1	rs115264016	4	73489531	G	A	0.1787	0.027562	8.96e-11	0.02242	35354	2985_CXCL1	42.0366
CXCL1	rs62312107	4	73545197	A	T	-0.274	0.036705	8.33e-14	0.01256	35353	2985_CXCL1	55.7251
CXCL1	rs115780817	4	73699679	T	G	0.1749	0.018148	5.56e-22	0.05416	35347	2985_CXCL1	92.88
CXCL1	rs534182770	4	73746377	A	G	0.4439	0.027782	1.82e-57	0.0227	35349	2985_CXCL1	255.296
CXCL1	rs1957067	4	73846814	G	C	0.4062	0.007563	0	0.21408	35349	2985_CXCL1	2884.64
CXCL1	rs5859400	4	73862145	GTTT	GTTC	0.434	0.030544	8.04e-46	0.0191	35349	2985_CXCL1	201.896
CXCL1	rs187373154	4	74046445	T	C	0.5635	0.036289	2.23e-54	0.01322	35351	2985_CXCL1	241.123
CXCL1	rs1246593	4	74243291	G	C	-0.3673	0.038906	3.71e-21	0.0108	35349	2985_CXCL1	89.1269
CXCL1	rs116094667	4	74604689	T	C	0.2024	0.03554	1.23e-08	0.01298	35350	2985_CXCL1	32.4329
IL1R1	rs11885528	2	102072035	G	A	0.0798	0.00818	1.75e-22	0.48828	35366	2991_IL1R1	95.1698
IL1R1	rs6706048	2	102138349	C	G	-0.1891	0.009009	7.91e-98	0.27984	35366	2991_IL1R1	440.585
IL1R1	rs2540319	2	102732770	CA	CG	-0.071	0.009623	1.6e-13	0.23423	35366	2991_IL1R1	54.4372
IL17RA	rs73376136	22	16688872	T	C	0.3202	0.027412	1.59e-31	0.0318	35334	2992_IL17RA	136.446
IL17RA	rs7290590	22	16795218	A	G	0.1325	0.010753	6.84e-35	0.26873	35338	2992_IL17RA	151.835
IL17RA	rs117511368	22	16943970	T	C	0.6446	0.028294	6.88e-115	0.02868	35335	2992_IL17RA	519.029
IL17RA	rs118166666	22	16955718	T	A	-0.5414	0.032321	5.61e-63	0.02376	35336	2992_IL17RA	280.587
IL17RA	rs112401805	22	16993290	A	G	-0.6371	0.036356	9.39e-69	0.01691	35339	2992_IL17RA	307.088
IL17RA	rs2241044	22	17100948	C	A	-0.4457	0.005413	0	0.48443	35333	2992_IL17RA	6779.68
IL17RA	rs7287672	22	17159155	A	G	0.3111	0.010545	2.75e-191	0.27405	35338	2992_IL17RA	870.376
IL17RA	rs5747024	22	17215478	C	T	-0.1543	0.010153	3.65e-52	0.37148	35333	2992_IL17RA	230.963
IL17RA	rs5748995	22	17253521	A	G	-0.1808	0.029434	8.12e-10	0.02799	35327	2992_IL17RA	37.731
IL18RAP	rs4851010	2	102439667	T	A	0.0815	0.008514	1.05e-21	0.32583	35366	2993_IL18RAP	91.6322
IL1RL2	rs4850995	2	102043291	A	G	0.0752	0.01192	2.81e-10	0.13424	35368	2994_IL1RL2	39.8
IL1RL2	rs112437560	2	102117573	T	C	0.1938	0.031991	1.38e-09	0.01643	35367	2994_IL1RL2	36.6988
IL1RL2	rs3917265	2	102162001	C	T	-0.1573	0.008132	2.37e-83	0.43999	35363	2994_IL1RL2	374.165
LSAMP	rs76253610	3	115075432	C	T	-0.1945	0.026283	1.36e-13	0.02483	35365	2999_LSAMP	54.7633
LSAMP	rs1541871	3	116383969	C	T	0.2016	0.01141	7.37e-70	0.15136	35364	2999_LSAMP	312.183
LSAMP	rs146081443	3	116856891	A	G	-0.3031	0.031368	4.35e-22	0.01772	35366	2999_LSAMP	93.368
LSAMP	rs116039666	3	118136147	A	G	-0.1412	0.024744	1.15e-08	0.02922	35362	2999_LSAMP	32.5634
MBL2	rs143793333	10	52118736	C	T	-0.3038	0.042716	1.14e-12	0.00914	35361	3000_MBL2	50.5818
MBL2	rs146197095	10	52120623	T	G	-0.288	0.028084	1.12e-24	0.02144	35361	3000_MBL2	105.164
MBL2	rs72791082	10	52687973	A	G	-0.4451	0.007441	0	0.13805	35358	3000_MBL2	3578.1
MBL2	rs11003132	10	52777687	T	C	-0.3776	0.006003	0	0.24798	35361	3000_MBL2	3956.65
MBL2	rs7920685	10	52875364	G	A	0.442	0.007108	0	0.15477	35359	3000_MBL2	3866.78
MBL2	rs117547007	10	53206774	T	G	0.2263	0.026514	1.4e-17	0.02434	35358	3000_MBL2	72.8482
MBL2	rs117709278	10	53335392	A	G	-0.3084	0.016755	1.16e-75	0.06789	35357	3000_MBL2	338.797
MBL2	rs117204273	10	53428584	A	C	-0.2137	0.029576	4.99e-13	0.02127	35357	3000_MBL2	52.2072
MBL2	rs61862531	10	53675052	A	G	-0.2693	0.020202	1.54e-40	0.04356	35356	3000_MBL2	177.699
PDCD1LG2	rs17814462	9	4598881	T	G	0.1488	0.022151	1.85e-11	0.03461	35380	3004_PDCD1LG2	45.1252
PDCD1LG2	rs77533513	9	5098105	G	A	-0.1614	0.02286	1.66e-12	0.03226	35370	3004_PDCD1LG2	49.8488
PDCD1LG2	rs62560217	9	5477636	T	C	0.155	0.017835	3.6e-18	0.05435	35366	3004_PDCD1LG2	75.5296
PDCD1LG2	rs58970962	9	5509678	A	G	0.3579	0.007938	0	0.23245	35367	3004_PDCD1LG2	2032.83
PDCD1LG2	rs2146714	9	5704225	TTTC	TTTA	0.0499	0.008491	4.18e-09	0.36994	35367	3004_PDCD1LG2	34.5369
SIGLEC9	rs2739460	19	50865864	A	T	-0.0815	0.011318	5.97e-13	0.4452	35369	3007_SIGLEC9	51.8532
SIGLEC9	rs2691232	19	51084031	G	T	-0.3002	0.011697	2.95e-145	0.33412	35373	3007_SIGLEC9	658.677
SIGLEC9	rs34974522	19	51092031	A	G	-0.5456	0.006219	0	0.42304	35373	3007_SIGLEC9	7696.75
SIGLEC9	rs34815972	19	51111975	TTAAT	TAAAT	-0.5945	0.007192	0	0.24905	35372	3007_SIGLEC9	6832.89
SIGLEC9	rs1710384	19	51141244	A	T	0.2129	0.01422	1.13e-50	0.19393	35372	3007_SIGLEC9	224.157
SIGLEC9	rs3786625	19	51366092	A	G	0.1365	0.011283	1.08e-33	0.46221	35376	3007_SIGLEC9	146.358
SIGLEC9	rs112672294	19	51487026	TGAA	TGAG	-0.2539	0.043802	6.77e-09	0.01754	35382	3007_SIGLEC9	33.5999
SIGLEC9	rs7259393	19	51591985	A	G	-0.0828	0.011404	3.86e-13	0.42552	35384	3007_SIGLEC9	52.7165
SIGLEC9	rs78410648	19	51896148	A	G	0.1904	0.020006	1.78e-21	0.08659	35385	3007_SIGLEC9	90.576
TGFBR3	rs59178722	1	91619702	C	T	0.1042	0.009744	1.1e-26	0.24574	35351	3009_TGFBR3	114.357
TGFBR3	rs11801868	1	91742769	A	G	0.0618	0.008735	1.5e-12	0.36509	35353	3009_TGFBR3	50.0554
SERPINF2	rs76568705	17	1327482	A	T	-0.786	0.101511	9.71e-15	0.00155	35357	3024_SERPINF2	59.9541
SERPINF2	rs11078596	17	1714968	T	C	-0.1726	0.009865	1.51e-68	0.21819	35352	3024_SERPINF2	306.117
SERPINF2	rs5030741	17	1897597	A	G	0.0952	0.016196	4.15e-09	0.0662	35360	3024_SERPINF2	34.5508
SERPINF2	rs72805763	17	2489538	A	G	0.1478	0.026478	2.38e-08	0.02406	35360	3024_SERPINF2	31.1586
SERPINF2	rs372129028	17	2492038	C	T	-0.5052	0.060055	4.02e-17	0.00531	35359	3024_SERPINF2	70.7666
FGF2	rs13115901	4	122670259	A	G	-0.4366	0.007715	0	0.22638	35352	3025_FGF2	3202.55
FGF2	rs13126167	4	123143192	AA	AG	0.1697	0.008936	2.04e-80	0.27894	35351	3025_FGF2	360.643
FGF2	rs1546249	4	123407636	A	C	-0.4175	0.034616	1.7e-33	0.01233	35351	3025_FGF2	145.465
FGF2	rs3097908	4	123835256	C	T	0.057	0.008408	1.21e-11	0.36343	35350	3025_FGF2	45.9583
CCL23	rs2702950	17	35926187	CGAG	GGAG	-0.7978	0.039446	5.9e-91	0.01147	35370	3028_CCL23	409.055
CCL23	rs113132408	17	35959906	T	C	0.3375	0.036563	2.69e-20	0.01368	35366	3028_CCL23	85.2048
CCL23	rs854686	17	35992406	C	T	-0.4675	0.009366	0	0.1405	35368	3028_CCL23	2491.47
CCL23	rs139902028	17	36140193	T	C	-0.109	0.016735	7.36e-11	0.06864	35367	3028_CCL23	42.423
CCL23	rs295866	17	36793320	A	T	0.0862	0.008476	2.71e-24	0.45471	35380	3028_CCL23	103.427
CD209	rs34840745	19	7183786	T	C	-0.055	0.009194	2.2e-09	0.25189	35375	3029_CD209	35.7863
CD209	rs8110775	19	7365537	A	C	-0.2314	0.032492	1.07e-12	0.01476	35370	3029_CD209	50.7194
CD209	rs55806425	19	7655982	G	A	0.0887	0.010943	5.24e-16	0.1649	35372	3029_CD209	65.7014
CD209	rs10411016	19	7680157	T	G	-0.0755	0.008083	9.61e-21	0.45455	35371	3029_CD209	87.2466
CD209	rs4804774	19	7707287	C	G	-0.3583	0.009517	2.15665217542885e-308	0.21725	35369	3029_CD209	1417.4
CD209	rs73008220	19	7774076	A	C	-0.061	0.010441	5.15e-09	0.17768	35374	3029_CD209	34.1331
LGALS2	rs5756736	22	37574182	A	G	-0.2069	0.00798	3.26e-148	0.43747	35365	3033_LGALS2	672.226
LGALS2	rs7511061	22	37612567	C	T	0.1042	0.007982	5.97e-39	0.48703	35367	3033_LGALS2	170.417
LGALS2	rs144402192	22	38104620	T	C	0.0734	0.009536	1.39e-14	0.2301	35365	3033_LGALS2	59.2461
CXCL11	rs6531958	4	75847369	TAAATAAATAAATAAACAGTTTC	TAAATAAATAAACAAACAGTTTC	-0.1029	0.00918	3.68e-29	0.26393	35354	3038_CXCL11	125.645
CXCL11	rs10336	4	76001835	G	A	-0.319	0.006435	0	0.46817	35355	3038_CXCL11	2457.45
CXCL11	rs2904221	4	76260880	C	T	0.094	0.008992	1.41e-25	0.27929	35356	3038_CXCL11	109.281
CCL3	rs854683	17	35986971	C	G	0.0772	0.011683	3.9e-11	0.14035	35366	3040_CCL3	43.6642
CCL3	rs854469	17	36062001	G	A	0.4436	0.012686	7.07e-268	0.11349	35370	3040_CCL3	1222.74
MRC2	rs12938171	17	61902994	A	G	0.2675	0.040671	4.8e-11	0.01064	35368	3041_MRC2	43.2591
MRC2	rs150930997	17	62476572	C	G	0.3572	0.033096	3.72e-27	0.01549	35368	3041_MRC2	116.486
MRC2	rs146385050	17	62559897	A	C	-0.2039	0.010494	4.27e-84	0.20263	35368	3041_MRC2	377.531
MRC2	rs111736142	17	62682435	G	A	0.4626	0.023993	7.79e-83	0.03036	35367	3041_MRC2	371.742
MRC2	rs113580918	17	63526537	C	T	0.3764	0.046031	2.91e-16	0.00827	35368	3041_MRC2	66.8649
SPARC	rs145436966	5	152426450	G	A	-0.1901	0.03448	3.52e-08	0.01387	35352	3043_SPARC	30.3969
CCL18	rs8078071	17	35372753	T	C	0.0576	0.008862	8.07e-11	0.41721	35367	3044_CCL18	42.2456
CCL18	rs854683	17	35986971	C	G	0.1868	0.012438	5.56e-51	0.14035	35366	3044_CCL18	225.555
CCL18	rs117139712	17	36005536	T	C	0.49	0.042588	1.24e-30	0.01068	35370	3044_CCL18	132.379
CCL18	rs854643	17	36038199	G	A	0.8421	0.010693	0	0.08897	35370	3044_CCL18	6201.95
CCL18	rs1614133	17	36077954	C	T	-0.1838	0.008759	9.32e-98	0.43832	35368	3044_CCL18	440.334
CCL18	rs76731769	17	36706697	T	C	0.2075	0.030117	5.59e-12	0.02156	35380	3044_CCL18	47.4693
CCL18	rs143820324	17	36913789	A	G	0.1271	0.021714	4.82e-09	0.042	35375	3044_CCL18	34.2619
PTN	rs78084707	7	137050724	C	T	-0.1073	0.018816	1.18e-08	0.04879	35381	3045_PTN	32.5196
PTN	rs320682	7	137353346	C	T	0.1905	0.008063	2.05e-123	0.44714	35378	3045_PTN	558.209
PTN	rs62490463	7	137499806	C	T	-0.2142	0.021874	1.22e-22	0.03362	35378	3045_PTN	95.892
RETN	rs117916280	19	7017524	A	T	-0.2357	0.023881	5.63e-23	0.03531	35375	3046_RETN	97.4124
RETN	rs137964046	19	7258078	A	G	-0.5023	0.036159	7.14e-44	0.01392	35368	3046_RETN	192.972
RETN	rs117029024	19	7613602	A	G	-0.5646	0.023973	1.21e-122	0.0332	35373	3046_RETN	554.673
RETN	rs35547567	19	7669115	T	C	0.5362	0.050668	3.59e-26	0.00769	35372	3046_RETN	111.992
RETN	rs3745368	19	7670411	A	G	-0.6658	0.022532	6.63e-192	0.03859	35368	3046_RETN	873.148
RETN	rs183703689	19	7794505	A	G	-0.5277	0.054272	2.4e-22	0.00646	35375	3046_RETN	94.5415
PRSS1	rs62470638	7	142726322	A	G	0.1292	0.016872	1.89e-14	0.06806	35373	3049_PRSS1	58.6397
VWF	rs2283335	12	6048228	C	T	0.1099	0.008153	2.05e-41	0.40778	35381	3050_VWF	181.702
HP	rs4788808	16	71581710	T	C	-0.3128	0.005491	0	0.42851	35376	3054_HP	3245.12
HP	rs12708921	16	71965690	A	G	-0.4111	0.007019	0	0.18651	35376	3054_HP	3430.4
HP	rs115775278	16	72232312	C	T	0.7297	0.030538	3.45e-126	0.0189	35373	3054_HP	570.962
HP	rs2336439	16	72361731	A	G	0.2508	0.021478	1.67e-31	0.03884	35372	3054_HP	136.354
HP	rs7193165	16	72884500	C	T	0.3268	0.020542	5.5e-57	0.04215	35371	3054_HP	253.092
HP	rs8055870	16	72938191	G	A	-0.1227	0.008284	1.24e-49	0.49521	35372	3054_HP	219.386
TNFSF13B	rs80291289	13	108258463	T	A	0.0666	0.011578	8.8e-09	0.14213	35356	3059_TNFSF13B	33.0888
TNFSF13B	rs113469631	13	108261424	G	T	-0.1878	0.024693	2.84e-14	0.0266	35356	3059_TNFSF13B	57.842
TNFSF13B	rs6492108	13	108331002	C	A	0.0506	0.008575	3.61e-09	0.33873	35356	3059_TNFSF13B	34.8203
C9	rs114472213	5	39317779	T	C	0.2216	0.020365	1.41e-27	0.04111	35366	3060_C9	118.405
C9	rs62358370	5	39357475	G	A	0.1922	0.025499	4.79e-14	0.02707	35365	3060_C9	56.8147
C9	rs116351960	5	39626731	A	C	0.3566	0.036082	4.94e-23	0.01211	35366	3060_C9	97.6746
C9	rs62358178	5	39783951	G	T	-0.4572	0.035746	1.86e-37	0.01272	35365	3060_C9	163.59
C9	rs62358228	5	40295026	G	A	-0.1468	0.018238	8.34e-16	0.05488	35358	3060_C9	64.7885
LGALS3	rs17728215	14	54654143	A	G	0.0755	0.011357	2.98e-11	0.15072	35361	3066_LGALS3	44.1943
LGALS3	rs117832890	14	54780879	T	G	0.1414	0.025807	4.28e-08	0.02529	35360	3066_LGALS3	30.0209
LGALS3	rs76790102	14	55102860	T	C	-0.5497	0.011496	0	0.09114	35359	3066_LGALS3	2286.43
LGALS3	rs117293406	14	55518770	G	A	-0.2128	0.023276	6.11e-20	0.03277	35360	3066_LGALS3	83.5847
LBP	rs73099377	20	37496109	T	C	-0.3112	0.044	1.52e-12	0.00863	35369	3074_LBP	50.0235
LBP	rs78022411	20	37732616	T	A	-0.1295	0.018992	9.19e-12	0.05564	35371	3074_LBP	46.4941
LBP	rs45498400	20	38149104	T	C	0.1503	0.021974	7.92e-12	0.0425	35371	3074_LBP	46.7843
LBP	rs45589832	20	38291483	A	G	-0.8899	0.016967	0	0.03912	35371	3074_LBP	2750.88
LBP	rs148300153	20	38336418	A	G	-0.5045	0.04523	6.83e-29	0.00978	35375	3074_LBP	124.414
LBP	rs2232616	20	38371253	T	C	0.4165	0.015035	6.66e-169	0.0915	35375	3074_LBP	767.402
LBP	rs73095812	20	38405430	T	C	-0.8706	0.040974	3.49e-100	0.01147	35372	3074_LBP	451.461
LBP	rs138461752	20	39139116	T	C	0.1392	0.024262	9.62e-09	0.03354	35381	3074_LBP	32.9174
F10	rs8002283	13	112999265	G	A	-0.0511	0.008418	1.27e-09	0.49401	34894	3077_F10	36.8489
F10	rs3211757	13	113135954	AC	AT	0.1557	0.008454	9.55e-76	0.42623	34867	3077_F10	339.198
F10	rs5960	13	113147423	T	C	0.1708	0.013415	3.95e-37	0.10971	34864	3077_F10	162.104
RARRES2	rs883138	7	150345704	C	A	0.2491	0.009258	1.92e-159	0.26058	35371	3079_RARRES2	723.958
RARRES2	rs12673713	7	150757417	C	T	0.0572	0.008611	3.08e-11	0.35384	35377	3079_RARRES2	44.125
RARRES2	rs138246410	7	151109533	C	G	0.1984	0.034955	1.38e-08	0.01463	35380	3079_RARRES2	32.2155
RARRES2	rs115713183	7	151119070	T	G	0.1191	0.021461	2.87e-08	0.03703	35377	3079_RARRES2	30.7981
VEGFC	rs41278571	4	176729712	T	C	0.404	0.02849	1.21e-45	0.02002	35364	3132_VEGFC	201.084
VEGFC	rs61046451	4	176816218	TTTGTTTGTTTGTTTTGTTTTGTTTTG	CTTGTTTGTTTGTTTTGTTTTGTTTTG	0.1039	0.017295	1.88e-09	0.0573	35319	3132_VEGFC	36.0903
CD4	rs61916271	12	6781356	A	G	-0.0607	0.009746	4.72e-10	0.20984	35391	3143_CD4	38.7904
IL2RA	rs12722497	10	6053965	A	C	0.1501	0.016176	1.71e-20	0.06158	35359	3151_IL2RA	86.1032
TNFRSF1B	rs2301258	1	12187883	T	C	-0.2957	0.022625	4.92e-39	0.03404	35385	3152_TNFRSF1B	170.815
CD33	rs118107605	19	50909898	T	G	0.2085	0.029293	1.1e-12	0.02892	35370	3166_CD33	50.6622
CD33	rs147395892	19	51126187	T	C	-0.3828	0.031725	1.59e-33	0.02372	35372	3166_CD33	145.593
CD33	rs7256201	19	51201783	C	T	-0.4084	0.006205	0	0.30826	35375	3166_CD33	4331.99
CD33	rs62115996	19	51243663	T	C	0.3339	0.014971	3.48e-110	0.11997	35377	3166_CD33	497.429
CD33	rs71358836	19	51416598	G	A	0.3333	0.022567	2.31e-49	0.04918	35380	3166_CD33	218.134
CD33	rs75743900	19	51496017	C	T	0.2204	0.025034	1.32e-18	0.03921	35382	3166_CD33	77.5109
CD33	rs148809065	19	51501624	T	C	-0.5649	0.028028	2.42e-90	0.03191	35383	3166_CD33	406.218
CD33	rs62115012	19	51628762	GTGTGCGT	ATGTGCGT	0.2118	0.025197	4.25e-17	0.04077	35380	3166_CD33	70.6568
CD33	rs7249362	19	51659921	T	G	-0.3995	0.052636	3.2e-14	0.00887	35382	3166_CD33	57.606
CD33	rs45580238	19	51713469	T	C	-0.4091	0.037992	4.87e-27	0.01686	35377	3166_CD33	115.951
ADAMTS5	rs59317497	21	26597822	C	T	-0.2486	0.024098	5.96e-25	0.03009	35364	3168_ADAMTS5	106.424
ADAMTS5	rs2830493	21	26779374	T	G	-0.0808	0.011531	2.43e-12	0.14446	35364	3168_ADAMTS5	49.1008
ADAMTS5	rs151064	21	26908003	G	T	0.5387	0.010339	0	0.12477	35366	3168_ADAMTS5	2714.79
ADAMTS5	rs2830633	21	27019633	A	T	0.0551	0.009704	1.36e-08	0.22499	35364	3168_ADAMTS5	32.2405
ADAMTS5	rs142629161	21	27961506	C	A	-0.1913	0.034428	2.75e-08	0.01359	35369	3168_ADAMTS5	30.875
IDUA	rs873785	4	931361	C	T	0.3778	0.006075	0	0.41147	35275	3169_IDUA	3867.51
IDUA	rs35208825	4	947116	A	G	0.2779	0.013625	1.79e-92	0.10481	35276	3169_IDUA	416.01
IDUA	rs35220088	4	1016463	C	G	0.3268	0.006149	0	0.39432	35274	3169_IDUA	2824.59
IDUA	rs13114182	4	1595244	G	A	-0.0628	0.008689	4.91e-13	0.35329	35273	3169_IDUA	52.2372
APP	rs439826	21	26156328	G	T	-0.0779	0.008786	7.57e-19	0.31709	35366	3171_APP	78.6127
ARSB	rs11743362	5	78880898	A	G	-0.1293	0.007782	5.37e-62	0.49507	35357	3172_ARSB	276.067
ARSB	rs933684	5	79028252	C	A	0.0583	0.008791	3.32e-11	0.26449	35351	3172_ARSB	43.9805
NAAA	rs115872376	4	75433438	C	T	0.3371	0.01816	6.47e-77	0.0518	35353	3173_NAAA	344.577
NAAA	rs1394919	4	75906793	A	C	-0.4708	0.006004	0	0.29357	35354	3173_NAAA	6148.82
NAAA	rs12331871	4	76102346	G	T	-0.2505	0.010509	1.4e-125	0.17059	35355	3173_NAAA	568.189
NAAA	rs76229059	4	76209167	G	A	-0.1461	0.01059	2.71e-43	0.16971	35355	3173_NAAA	190.331
NAAA	rs443514	4	76790050	GACACACACACACACACACACACACACACACACACACACA	GACACACACACACACACACACACACACACACACACACACC	0.1338	0.014319	9.25e-21	0.08462	35352	3173_NAAA	87.3146
NAAA	rs114967482	4	76928067	T	C	0.2631	0.027888	3.94e-21	0.02063	35364	3173_NAAA	89.0035
ADAMTS13	rs75856805	9	132990641	A	T	0.2044	0.028215	4.34e-13	0.02242	35366	3175_ADAMTS13	52.4809
ADAMTS13	rs143685973	9	133147905	T	C	0.1797	0.019994	2.52e-19	0.04488	35366	3175_ADAMTS13	80.7787
ADAMTS13	rs45610939	9	133258006	G	A	-0.98	0.018273	0	0.02632	35371	3175_ADAMTS13	2876.29
ADAMTS13	rs62574614	9	133297606	T	A	0.161	0.021469	6.42e-14	0.03799	35370	3175_ADAMTS13	56.2378
ADAMTS13	rs28699275	9	133413715	T	C	0.1712	0.020811	1.93e-16	0.04286	35372	3175_ADAMTS13	67.674
ADAMTS13	rs35773987	9	133467006	T	C	-0.6508	0.044173	3.95e-49	0.00919	35369	3175_ADAMTS13	217.061
ADAMTS13	rs28615428	9	133477646	A	C	0.7798	0.021843	3.9e-279	0.03746	35369	3175_ADAMTS13	1274.51
ADAMTS13	rs76038546	9	133480756	C	A	-0.5708	0.018511	8.74e-209	0.05261	35365	3175_ADAMTS13	950.842
ADAMTS13	rs2520001	9	133732987	G	A	-0.4724	0.027948	4.28e-64	0.0222	35369	3175_ADAMTS13	285.705
ADAMTS13	rs148767369	9	133884539	CACCCAGGCCAGCCTCTCT	CACCCAGGCCAGCCTCTCC	-0.2475	0.024084	9.01e-25	0.02995	35368	3175_ADAMTS13	105.607
ADAMTS13	rs72766607	9	134030696	G	T	-0.2805	0.026426	2.55e-26	0.02567	35367	3175_ADAMTS13	112.669
CTSA		20	45891619	GCTG	GCTG	0.0505	0.008607	4.43e-09	0.34138	35369	3179_CTSA	34.4254
CTSS	rs35002905	1	149909098	T	C	0.0971	0.012551	1.02e-14	0.11635	35355	3181_CTSS	59.8524
CTSS	rs72696880	1	150435120	A	G	-0.5476	0.010944	0	0.09181	35362	3181_CTSS	2503.66
CTSS	rs146995307	1	150674870	T	C	0.1827	0.014765	3.61e-35	0.08298	35362	3181_CTSS	153.112
CTSS	rs1539490	1	151570150	C	T	-0.0623	0.008637	5.48e-13	0.32338	35364	3181_CTSS	52.0296
F7	rs117424157	13	112773592	T	C	-0.5467	0.031599	4.62e-67	0.02229	34935	3184_F7	299.331
F7	rs8000285	13	112841083	T	C	-0.2888	0.042319	8.83e-12	0.0127	34921	3184_F7	46.5719
F7	rs116977508	13	112898549	A	G	-0.3128	0.047614	5.05e-11	0.00942	34897	3184_F7	43.1583
F7	rs117067097	13	113047527	A	G	0.1626	0.019119	1.82e-17	0.06281	34875	3184_F7	72.3287
F7	rs503176	13	113090560	G	A	0.6087	0.010156	0	0.12761	34873	3184_F7	3592.21
F7	rs11547466	13	113235795	G	C	-0.2306	0.012642	2.44e-74	0.15801	34866	3184_F7	332.726
F7	rs72670665	13	113828517	T	C	-0.6001	0.032249	2.76e-77	0.02154	34860	3184_F7	346.27
WFIKKN1	rs55798945	16	619708	G	T	0.1487	0.008403	4.5e-70	0.36015	35313	3191_WFIKKN1	313.151
WFIKKN1	rs116914290	16	700179	T	C	0.3123	0.028551	7.56e-28	0.01924	35311	3191_WFIKKN1	119.647
GP6	rs78187393	19	54675559	T	C	0.1215	0.020352	2.37e-09	0.04261	35371	3194_GP6	35.6401
GP6	rs892090	19	55027704	G	T	0.3778	0.010986	3.65e-259	0.16446	35381	3194_GP6	1182.62
GP6	rs4806468	19	55064321	T	C	0.0696	0.012271	1.41e-08	0.12984	35379	3194_GP6	32.1706
GP6	rs10408403	19	55090227	TTGTTTTTTTTTTGTTTGT	TTGTTTTTTGTTTGTTTGT	-0.0567	0.008771	1.01e-10	0.32763	35379	3194_GP6	41.7896
GNLY	rs190361789	2	84771234	A	G	0.2171	0.037409	6.5e-09	0.01419	35346	3195_GNLY	33.6796
GNLY	rs112738746	2	84855861	T	C	0.2697	0.023249	4.1e-31	0.03723	35346	3195_GNLY	134.572
GNLY	rs79281131	2	84866486	TTTTTGA	TCTTTGA	0.3766	0.027897	1.58e-41	0.0254	35345	3195_GNLY	182.241
GNLY	rs370196321	2	85437763	T	G	0.3927	0.024908	5.32e-56	0.02986	35343	3195_GNLY	248.567
GNLY	rs4616480	2	85670645	A	G	-0.3627	0.006328	0	0.32	35344	3195_GNLY	3285.2
GNLY	rs62147468	2	85785853	T	C	-0.2371	0.023099	1.02e-24	0.03778	35342	3195_GNLY	105.36
GNLY	rs6706567	2	85798208	T	C	0.2657	0.017326	4.45e-53	0.06782	35342	3195_GNLY	235.172
HAPLN1	rs191703636	5	83609723	C	T	-0.247	0.023635	1.45e-25	0.03111	35342	3196_HAPLN1	109.215
HAPLN1	rs336953	5	83665586	C	G	0.0673	0.008344	7.28e-16	0.38445	35340	3196_HAPLN1	65.0551
HAPLN1	rs10039191	5	83723226	G	C	0.1098	0.008527	6.14e-38	0.33474	35341	3196_HAPLN1	165.811
KLK12	rs3745540	19	51031874	G	A	-0.1384	0.008253	4.12e-63	0.41851	35365	3199_KLK12	281.221
LYVE1	rs60362241	11	9970225	TAGAGGCAG	TAGACGCAG	0.2377	0.030849	1.31e-14	0.01892	35373	3206_LYVE1	59.3712
LYVE1	rs79280226	11	10093049	G	T	-0.6773	0.058575	6.35e-31	0.00519	35373	3206_LYVE1	133.702
LYVE1	rs76318574	11	10506171	C	T	0.3353	0.028024	5.43e-33	0.02434	35373	3206_LYVE1	143.155
LYVE1	rs72861085	11	10581034	G	A	-0.2527	0.030469	1.1e-16	0.01971	35377	3206_LYVE1	68.7851
LYVE1	rs12289747	11	10585458	G	A	-0.1629	0.021281	1.94e-14	0.04072	35377	3206_LYVE1	58.5947
LYVE1	rs114527818	11	10597494	A	T	0.4138	0.019411	7.83e-101	0.04906	35377	3206_LYVE1	454.449
METAP1	rs7676259	4	99021498	G	A	-0.0655	0.008345	4.19e-15	0.38705	35345	3210_METAP1	61.607
ASAH2	rs149174460	10	49654151	G	A	0.3373	0.036695	3.86e-20	0.01333	35352	3212_ASAH2	84.4926
ASAH2	rs114001906	10	50039928	C	T	-0.8094	0.016279	0	0.03841	35353	3212_ASAH2	2472.13
ASAH2	rs200859624	10	50124926	T	C	0.2486	0.008626	1.25e-182	0.40846	35353	3212_ASAH2	830.584
ASAH2	rs571429629	10	50174686	T	A	0.4932	0.013672	5.91e-285	0.10242	35353	3212_ASAH2	1301.31
ASAH2	rs2813198	10	50176410	C	T	0.4915	0.01359	2.06e-286	0.10316	35353	3212_ASAH2	1308
ASAH2	rs7067773	10	50245511	G	T	-0.7061	0.013758	0	0.0541	35353	3212_ASAH2	2634.04
ASAH2	rs3011746	10	50680110	G	A	-0.0632	0.008585	1.82e-13	0.39866	35352	3212_ASAH2	54.1943
ASAH2	rs147753244	10	51129691	G	C	-0.4003	0.042239	2.62e-21	0.0099	35352	3212_ASAH2	89.814
NID1	rs79296766	1	235106560	G	A	-0.3085	0.043075	7.96e-13	0.00907	35365	3213_NID1	51.2932
NID1	rs17554536	1	236099073	A	G	0.0883	0.010714	1.7e-16	0.17838	35359	3213_NID1	67.9232
NID1	rs58074293	1	236104574	A	G	-0.5408	0.027744	1.27e-84	0.02298	35353	3213_NID1	379.958
NID1	rs115244405	1	236396991	G	C	0.0843	0.015365	4.1e-08	0.07653	35366	3213_NID1	30.1016
PIGR	rs748844	1	206936501	A	G	-0.1423	0.008399	2.2e-64	0.39793	35373	3216_PIGR	287.048
RET	rs2506033	10	42956533	T	C	-0.1526	0.008993	1.42e-64	0.28777	35330	3220_RET	287.939
RET	rs2435359	10	43084567	G	A	0.3379	0.009151	1.83e-298	0.26255	35330	3220_RET	1363.45
RET	rs2505525	10	43276871	C	T	0.0773	0.008988	7.98e-18	0.29853	35327	3220_RET	73.9661
SFRP1	rs12681760	8	40998875	C	T	-0.1144	0.008488	2.12e-41	0.42322	35368	3221_SFRP1	181.652
SFRP1	rs62642270	8	41140689	G	A	-0.1293	0.011456	1.53e-29	0.16171	35356	3221_SFRP1	127.389
SFRP1	rs72643819	8	41309674	T	G	-0.1577	0.008493	5.87e-77	0.41814	35354	3221_SFRP1	344.779
ACP5	rs117270786	19	11545195	CATCTCGGAAAAAAAAAAAAAAATTCTCG	CATCTCGGAAAAAAAAAAAAAAATTCTGG	-0.1398	0.024897	1.97e-08	0.02913	35375	3232_ACP5	31.5297
ACP5	rs10403399	19	11595843	G	C	0.2349	0.009326	5.47e-140	0.28099	35383	3232_ACP5	634.418
ACP5	rs5851	19	11721468	G	A	-0.0843	0.008449	1.92e-23	0.45555	35382	3232_ACP5	99.5507
ACP5	rs12609977	19	12086662	G	A	0.0729	0.01147	2.07e-10	0.15964	35380	3232_ACP5	40.3951
CCDC80	rs9845240	3	112655985	A	G	0.0937	0.008481	2.24e-28	0.37053	35354	3234_CCDC80	122.063
CCDC80	rs6797920	3	112791263	G	A	0.0573	0.008514	1.7e-11	0.36505	35362	3234_CCDC80	45.2941
WFIKKN2	rs1460212	17	50501142	C	A	-0.099	0.010674	1.77e-20	0.19243	35363	3235_WFIKKN2	86.0233
WFIKKN2	rs36088946	17	50665657	G	A	-0.135	0.00912	1.42e-49	0.30462	35359	3235_WFIKKN2	219.118
WFIKKN2	rs56087652	17	50804885	C	A	0.405	0.008371	0	0.1881	35360	3235_WFIKKN2	2340.75
WFIKKN2	rs9908461	17	50910073	G	A	-0.1126	0.019613	9.41e-09	0.04687	35356	3235_WFIKKN2	32.9601
WFIKKN2	rs2215316	17	50912857	C	T	0.1149	0.008484	8.65e-42	0.42533	35354	3235_WFIKKN2	183.417
WFIKKN2	rs12939752	17	51439320	C	T	0.0573	0.008977	1.74e-10	0.32899	35362	3235_WFIKKN2	40.7424
WFIKKN2	rs78273058	17	51778901	A	G	-0.1647	0.02199	6.9e-14	0.03795	35362	3235_WFIKKN2	56.0966
ACAN	rs12441312	15	88710195	C	G	0.0872	0.009942	1.78e-18	0.20578	35353	3280_ACAN	76.9282
ACAN	rs34949187	15	88843421	A	G	-0.1415	0.010752	1.49e-39	0.16378	35355	3280_ACAN	173.195
TGFBI	rs61429505	5	135204718	A	G	0.0694	0.011362	1.01e-09	0.15256	35359	3283_TGFBI	37.3086
TGFBI	rs35901765	5	136025049	T	C	-0.4324	0.00666	0	0.39074	35355	3283_TGFBI	4215.25
TGFBI	rs10515480	5	136623909	G	C	0.186	0.029155	1.77e-10	0.02137	35356	3283_TGFBI	40.7005
TGFBI	rs13169264	5	136717740	T	G	0.106	0.009917	1.15e-26	0.22296	35355	3283_TGFBI	114.249
TGFBI	rs59406134	5	137016663	T	C	-0.1376	0.016431	5.55e-17	0.06729	35352	3283_TGFBI	70.1308
C1R	rs191458955	12	6606464	C	G	-0.1702	0.027556	6.56e-10	0.02211	35388	3285_C1R	38.1493
C1R	rs11064432	12	6859577	G	C	-0.1896	0.021636	1.9e-18	0.03751	35391	3285_C1R	76.7932
CD109	rs4615346	6	72820217	G	C	-0.0801	0.008508	4.73e-21	0.32922	35333	3290_CD109	88.636
CD109	rs7763514	6	73168073	T	C	-0.1366	0.00803	6.75e-65	0.42251	35338	3290_CD109	289.381
CD109	rs76081669	6	73648334	T	C	-0.2146	0.018765	2.75e-30	0.04658	35346	3290_CD109	130.786
CD109	rs9350500	6	73699314	A	T	-0.3582	0.006555	0	0.27989	35342	3290_CD109	2986.11
CD109	rs546952733	6	73839101	G	T	-0.2646	0.024214	8.51e-28	0.02771	35347	3290_CD109	119.412
CD109	rs138578493	6	74661203	T	G	0.4807	0.025071	6.14e-82	0.02584	35343	3290_CD109	367.625
CD109	rs148436816	6	74687269	C	A	-0.2364	0.03618	6.4e-11	0.01251	35343	3290_CD109	42.6931
FCER2	rs146961153	19	7012379	T	C	0.3059	0.044192	4.45e-12	0.00984	35376	3291_FCER2	47.915
FCER2	rs190069627	19	7154553	C	T	0.3041	0.055602	4.52e-08	0.00603	35372	3291_FCER2	29.9125
FCER2	rs62111718	19	7420037	A	G	0.1076	0.01832	4.27e-09	0.06132	35372	3291_FCER2	34.4964
FCER2	rs2277989	19	7696926	G	A	-0.2702	0.00856	1.14e-218	0.44988	35372	3291_FCER2	996.376
FCER2	rs12980031	19	7699550	T	G	-0.2917	0.009994	2.68e-187	0.24351	35371	3291_FCER2	851.911
FCER2	rs79083213	19	7722103	C	T	-0.256	0.022991	8.49e-29	0.03677	35370	3291_FCER2	123.984
FCER2	rs3813780	19	8096726	T	C	-0.0652	0.010378	3.33e-10	0.2236	35377	3291_FCER2	39.4701
CD48	rs41266895	1	160426376	T	C	-0.3579	0.033078	2.77e-27	0.01726	35359	3292_CD48	117.07
CD48	rs114547897	1	160597708	C	T	-0.7547	0.034322	3.71e-107	0.01444	35358	3292_CD48	483.508
CD48	rs1980606	1	160684996	A	G	-0.2807	0.010909	5.15e-146	0.18289	35356	3292_CD48	662.087
CD48	rs6427541	1	160714121	T	C	0.0881	0.008961	8.23e-23	0.33835	35352	3292_CD48	96.6582
CD48	rs10908821	1	161038745	G	C	-0.1113	0.014143	3.56e-15	0.10261	35366	3292_CD48	61.9309
CD5L	rs2765501	1	157834858	A	G	0.2995	0.008306	1.03e-284	0.46691	35364	3293_CD5L	1300.2
CD5L	rs113224872	1	157925662	T	C	-0.2748	0.02609	6.11e-26	0.02599	35362	3293_CD5L	110.939
CD5L	rs115729754	1	157948102	C	G	-0.2161	0.026771	6.9e-16	0.0256	35361	3293_CD5L	65.1599
CD5L	rs7515435	1	158494424	G	A	-0.0809	0.012128	2.55e-11	0.14056	35363	3293_CD5L	44.4958
CD5L	rs41273541	1	158776888	C	T	0.1196	0.020087	2.62e-09	0.04639	35358	3293_CD5L	35.4513
CNTN2	rs12405987	1	204376157	T	C	0.1849	0.027115	9.16e-12	0.0239	35370	3296_CNTN2	46.5002
CNTN2	rs34018224	1	204402908	T	C	0.2411	0.037583	1.41e-10	0.01317	35371	3296_CNTN2	41.154
CNTN2	rs12097315	1	205015439	T	C	0.6226	0.012098	0	0.06712	35372	3296_CNTN2	2648.45
CNTN2	rs151016156	1	205097483	A	C	-0.3626	0.022332	2.76e-59	0.03928	35375	3296_CNTN2	263.633
CNTN2	rs77224007	1	205105594	T	A	0.2834	0.022077	1.02e-37	0.03861	35375	3296_CNTN2	164.786
CNTN2	rs115302162	1	205130484	A	G	-0.215	0.024514	1.78e-18	0.03074	35375	3296_CNTN2	76.9216
CNTN2	rs149866019	1	205143238	T	C	0.4393	0.028477	1.09e-53	0.02271	35375	3296_CNTN2	237.976
CNTN2	rs7536494	1	205193306	G	C	-0.674	0.010168	0	0.09698	35375	3296_CNTN2	4393.89
CNTN2	rs114121584	1	205490269	C	T	-0.2168	0.022177	1.43e-22	0.03716	35371	3296_CNTN2	95.5681
CNTN2	rs117187161	1	205690959	G	A	0.3955	0.037566	6.41e-26	0.01236	35375	3296_CNTN2	110.842
CNTN2	rs116793336	1	205724432	A	G	-0.1762	0.031903	3.33e-08	0.01776	35375	3296_CNTN2	30.5034
CNTN4	rs115510911	3	1887233	A	T	-0.1023	0.016194	2.67e-10	0.07857	35245	3298_CNTN4	39.9064
CNTN4	rs9878112	3	2032831	G	T	-0.1063	0.012034	1.02e-18	0.15636	35249	3298_CNTN4	78.0273
CNTN4	rs13071423	3	2098694	A	C	0.2532	0.011067	7.38e-116	0.18783	35250	3298_CNTN4	523.441
CNTN4	rs115370013	3	2159855	T	C	0.2332	0.017356	3.71e-41	0.06581	35261	3298_CNTN4	180.534
CNTN4	rs1949342	3	2696709	T	G	-0.0816	0.014874	4.11e-08	0.09203	35367	3298_CNTN4	30.0971
CNTN4	rs975334	3	2804632	A	G	0.0738	0.009116	5.69e-16	0.34311	35373	3298_CNTN4	65.5396
CNTN4	rs1499126	3	2993909	G	A	-0.4912	0.035303	5.23e-44	0.01463	35372	3298_CNTN4	193.595
CNTN4	rs163352	3	3056357	C	G	-0.2871	0.010793	6.86e-156	0.19895	35365	3298_CNTN4	707.591
CNTN5	rs78584606	11	98231349	G	A	0.1945	0.034246	1.35e-08	0.0141	35362	3299_CNTN5	32.2567
CNTN5	rs4528296	11	99222947	T	C	-0.4257	0.015189	7.62e-173	0.07442	35355	3299_CNTN5	785.505
CNTN5	rs17663010	11	99438939	T	C	0.1475	0.02662	3.01e-08	0.02224	35353	3299_CNTN5	30.7021
CNTN5	rs11601883	11	99957371	G	A	-0.0663	0.010235	9.29e-11	0.19114	35353	3299_CNTN5	41.9615
CNTN5	rs11223396	11	100248127	T	C	0.0897	0.00945	2.28e-21	0.23052	35351	3299_CNTN5	90.0993
CST7	rs138221672	20	24387106	T	C	-0.2809	0.039457	1.09e-12	0.01168	35364	3302_CST7	50.6822
CST7	rs11908668	20	24411025	T	G	-0.5371	0.055767	5.91e-22	0.00532	35364	3302_CST7	92.7589
CST7	rs6083553	20	24543257	A	G	0.3801	0.044147	7.31e-18	0.01021	35363	3302_CST7	74.1299
CST7	rs62215294	20	24571005	A	G	-0.6256	0.040719	2.86e-53	0.01193	35364	3302_CST7	236.047
CST7	rs6083638	20	24837444	G	A	0.4	0.006382	0	0.33911	35366	3302_CST7	3928.32
CST7	rs139089346	20	25002554	C	T	1.529	0.027122	0	0.01269	35366	3302_CST7	3178.13
CST7	rs76430933	20	25070970	AAAAGTG	GAAAGTG	-0.594	0.023387	2.6e-142	0.03279	35365	3302_CST7	645.095
CST7	rs186815921	20	25426602	T	C	0.2329	0.02956	3.31e-15	0.02149	35365	3302_CST7	62.0769
CST7	rs140260929	20	25578054	C	A	-0.5866	0.036	1.08e-59	0.01408	35365	3302_CST7	265.509
CST7	rs372971310	20	25773295	C	G	-0.2234	0.018671	5.42e-33	0.05722	35365	3302_CST7	143.163
DLL4	rs35748882	15	40935116	T	C	0.1821	0.026372	5.02e-12	0.02345	35364	3305_DLL4	47.6797
FCGR2A	rs72708825	1	160535171	T	C	0.2236	0.037582	2.69e-09	0.01597	35355	3309_FCGR2A	35.3984
FCGR2A	rs56273561	1	160547157	A	C	0.2504	0.028505	1.57e-18	0.02967	35355	3309_FCGR2A	77.1661
FCGR2A	rs41266941	1	160949955	G	A	-0.527	0.040361	5.79e-39	0.01294	35362	3309_FCGR2A	170.489
FCGR2A	rs144880496	1	161326897	C	T	-0.6444	0.022696	2.51e-177	0.04669	35353	3309_FCGR2A	806.144
FCGR2A	rs144449952	1	161378034	A	T	0.5462	0.04398	2.05e-35	0.01142	35354	3309_FCGR2A	154.239
FCGR2A	rs114844178	1	161382477	A	G	0.6114	0.008844	0	0.09615	35354	3309_FCGR2A	4779.18
FCGR2A	rs6427594	1	161485731	C	T	0.5188	0.00684	0	0.17302	35351	3309_FCGR2A	5752.91
FCGR2A	rs146163083	1	161554669	T	C	0.5116	0.029793	4.31e-66	0.02648	35351	3309_FCGR2A	294.871
FCGR2A	rs527665651	1	161585679	A	G	0.5348	0.016743	7.2e-224	0.0893	35351	3309_FCGR2A	1020.27
FCGR2A	rs145437435	1	162342038	A	G	0.1719	0.028111	9.65e-10	0.02861	35355	3309_FCGR2A	37.3938
FCGR2A	rs11579548	1	162483229	G	A	-0.2238	0.020546	1.25e-27	0.05784	35353	3309_FCGR2A	118.649
FCGR2B	rs143612432	1	160675965	T	G	0.3381	0.026957	4.39e-36	0.03056	35345	3310_FCGR2B	157.307
FCGR2B	rs34536517	1	160767647	T	C	0.3335	0.025689	1.54e-38	0.0323	35363	3310_FCGR2B	168.538
FCGR2B	rs139495222	1	160844773	A	G	-0.3073	0.048959	3.46e-10	0.00888	35365	3310_FCGR2B	39.3967
FCGR2B	rs78252885	1	160960146	C	T	0.4015	0.027016	5.84e-50	0.03012	35363	3310_FCGR2B	220.866
FCGR2B	rs146449727	1	161028750	G	A	0.8488	0.038191	1.96e-109	0.0154	35366	3310_FCGR2B	493.956
FCGR2B	rs114844178	1	161382477	A	G	0.6435	0.008531	0	0.09615	35354	3310_FCGR2B	5689.8
FCGR2B	rs10157489	1	161493229	G	A	0.5163	0.006324	0	0.19825	35351	3310_FCGR2B	6665.31
FCGR2B	rs527665651	1	161585679	A	G	1.0412	0.008568	0	0.0893	35351	3310_FCGR2B	14767.6
FCGR2B	rs72706016	1	161750640	C	G	-0.3111	0.009794	2.1e-221	0.32346	35361	3310_FCGR2B	1008.97
FCGR3B	rs4657040	1	161507237	TCCCC	TTCCC	-0.1503	0.009121	5.26e-61	0.30879	35350	3311_FCGR3B	271.54
FCGR3B	rs2099684	1	161530340	G	A	0.4093	0.006629	0	0.30891	35351	3311_FCGR3B	3812.3
FCGR3B	rs12128479	1	162298333	G	A	0.1166	0.013842	3.65e-17	0.10386	35357	3311_FCGR3B	70.9577
FCN2	rs7871721	9	134859278	T	C	-0.721	0.014229	0	0.06114	35339	3313_FCN2	2567.57
FCN2	rs71506936	9	134862156	GTGTGTGTAAGTG	GTGTGTGTATGTG	0.2264	0.028534	2.12e-15	0.02273	35338	3313_FCN2	62.9546
FCN2	rs149595934	9	134875797	T	C	0.3123	0.029658	6.29e-26	0.02088	35334	3313_FCN2	110.882
FCN2	rs117532545	9	134893276	A	G	-0.4394	0.032379	6e-42	0.01729	35333	3313_FCN2	184.159
FCN2	rs116891277	9	134944101	T	C	0.1364	0.024664	3.2e-08	0.03189	35331	3313_FCN2	30.5845
FCN2	rs73664008	9	135010393	T	C	-0.1889	0.015557	6.29e-34	0.08245	35328	3313_FCN2	147.439
FCN2	rs77086885	9	135195600	T	C	-0.116	0.012418	9.51e-21	0.13829	35323	3313_FCN2	87.2595
GFRA1	rs4550150	10	116226964	A	G	0.1978	0.009184	7.05e-103	0.27399	35380	3314_GFRA1	463.862
SERPIND1	rs140854257	22	20954802	G	T	0.0784	0.011876	4.07e-11	0.14041	35361	3316_SERPIND1	43.5805
IGFBP7	rs139826977	4	56540903	G	A	0.2894	0.023581	1.27e-34	0.03207	35356	3320_IGFBP7	150.617
IGFBP7	rs112571867	4	56649650	G	A	0.7254	0.034568	9.06e-98	0.01477	35354	3320_IGFBP7	440.359
IGFBP7	rs4865172	4	57041421	T	C	0.0952	0.008477	2.89e-29	0.39461	35358	3320_IGFBP7	126.122
IGFBP7	rs1718860	4	57083351	A	G	-0.2954	0.008997	2.09e-236	0.29466	35358	3320_IGFBP7	1078.02
IGFBP7	rs10018570	4	57211963	T	G	0.146	0.017533	8.29e-17	0.05903	35354	3320_IGFBP7	69.3415
IGFBP7	rs112566816	4	57980691	G	A	0.1569	0.024481	1.46e-10	0.02829	35357	3320_IGFBP7	41.0759
LRIG3	rs78470079	12	58107273	G	A	0.4051	0.021873	1.41e-76	0.03604	35364	3322_LRIG3	343.011
LRIG3	rs137973738	12	58448406	A	C	0.2928	0.04509	8.38e-11	0.0082	35364	3322_LRIG3	42.1679
LRIG3	rs7314695	12	58536895	T	C	-0.1286	0.012073	1.71e-26	0.13433	35367	3322_LRIG3	113.462
LRIG3	rs12313977	12	58706066	C	T	1.4178	0.038302	6.28e-300	0.01141	35363	3322_LRIG3	1370.21
LRIG3	rs10877180	12	58874347	T	C	-0.5042	0.018175	2.21e-169	0.05269	35365	3322_LRIG3	769.585
LRIG3	rs146511124	12	58956760	A	C	0.4777	0.040882	1.52e-31	0.01106	35365	3322_LRIG3	136.536
LRIG3	rs149647137	12	59105341	T	C	0.2176	0.022522	4.38e-22	0.03456	35365	3322_LRIG3	93.3478
LRIG3	rs140344867	12	59160344	G	A	1.3777	0.037482	9.15e-296	0.01244	35364	3322_LRIG3	1351.03
LRP8	rs7546246	1	53272511	G	A	0.1751	0.008194	2.61e-101	0.45399	35375	3323_LRP8	456.647
LRP8	rs12143675	1	53361809	A	C	0.0907	0.009737	1.22e-20	0.23278	35372	3323_LRP8	86.7689
LY9	rs7412441	1	160376265	G	C	0.0503	0.00855	4.02e-09	0.40489	35357	3324_LY9	34.6102
LY9	rs7515941	1	160676771	A	G	-0.0921	0.009911	1.5e-20	0.23733	35343	3324_LY9	86.3544
LY9	rs12405457	1	160789262	G	A	0.4833	0.007488	0	0.22532	35363	3324_LY9	4165.83
LY9	rs77521168	1	160881378	A	T	-0.1632	0.016716	1.62e-22	0.06686	35365	3324_LY9	95.3181
LY9	rs11577230	1	161083854	T	C	-0.2188	0.015541	5.11e-45	0.08104	35366	3324_LY9	198.215
LY9	rs192757258	1	161616649	A	G	-0.1781	0.030266	4e-09	0.01934	35351	3324_LY9	34.6272
LY9	rs57678166	1	161710109	C	T	0.0969	0.012579	1.33e-14	0.13098	35357	3324_LY9	59.3411
MATN2	rs11783428	8	97795967	G	C	-0.1101	0.011265	1.46e-22	0.15774	35352	3325_MATN2	95.5239
MATN2	rs4489302	8	97892687	C	T	0.2315	0.035876	1.1e-10	0.01323	35354	3325_MATN2	41.6384
MATN2	rs34302865	8	97932698	C	G	0.2523	0.025194	1.32e-23	0.02727	35355	3325_MATN2	100.286
MATN2	rs78548919	8	98052647	T	C	0.1376	0.010382	4.33e-40	0.19661	35356	3325_MATN2	175.661
CADM1	rs11215406	11	115194362	C	T	0.1517	0.008662	1.14e-68	0.31628	35371	3326_CADM1	306.715
NTN4	rs10777719	12	95687308	C	T	0.0795	0.009135	3.23e-18	0.29946	35362	3327_NTN4	75.7386
NTN4	rs17288108	12	95738117	G	A	-0.2526	0.011818	2.35e-101	0.14241	35364	3327_NTN4	456.855
NTN4	rs2660888	12	96057909	G	A	0.0605	0.008369	4.86e-13	0.48797	35361	3327_NTN4	52.2593
PGLYRP1	rs2072563	19	46023390	A	G	-0.1912	0.008708	7.36e-107	0.31858	35369	3329_PGLYRP1	482.102
PGLYRP1	rs11667174	19	46231636	A	G	-0.0887	0.013112	1.34e-11	0.1081	35368	3329_PGLYRP1	45.7625
PGLYRP1	rs13346756	19	46523625	C	T	0.1084	0.019088	1.36e-08	0.04809	35369	3329_PGLYRP1	32.2506
PGLYRP1	rs117451183	19	46905270	G	A	-0.2501	0.042154	2.98e-09	0.00918	35370	3329_PGLYRP1	35.2006
RGMB	rs61048056	5	98439496	G	A	0.1424	0.008251	9.82e-67	0.43958	35344	3331_RGMB	297.856
RGMB	rs40263	5	98632880	G	C	0.0779	0.010387	6.4e-14	0.19785	35345	3331_RGMB	56.2464
RGMB	rs9328003	5	99170390	G	A	0.0823	0.009972	1.55e-16	0.21944	35345	3331_RGMB	68.1138
TFPI	rs116350534	2	187479035	G	T	-0.273	0.042176	9.61e-11	0.00984	35364	3336_TFPI	41.8981
THBS2	rs76195415	6	168262180	CCTCTCCCTCGCAGGGCACTGGGCT	CCTCTCCCTCGCAGGGCACCGGGCT	0.1539	0.017266	4.95e-19	0.06012	35334	3339_THBS2	79.45
THBS2	rs899519	6	168311117	CCCCCTGTG	GCCCCTGTG	-0.0643	0.010606	1.34e-09	0.19168	35332	3339_THBS2	36.7552
THBS2	rs9346597	6	168943418	A	G	0.1262	0.011773	8.21e-27	0.14596	35103	3339_THBS2	114.906
THBS2	rs56796432	6	169144329	C	T	-0.2023	0.014431	1.2e-44	0.09607	35034	3339_THBS2	196.516
THBS2	rs58955525	6	169193706	T	C	0.4835	0.009112	0	0.15427	35022	3339_THBS2	2815.56
THBS2	rs12664015	6	169222563	A	G	-0.3363	0.011837	1.52e-177	0.14517	35019	3339_THBS2	807.18
THBS2	rs62435244	6	169320860	C	T	0.1175	0.011981	1.05e-22	0.14378	34981	3339_THBS2	96.1811
THBS4	rs10069277	5	79888253	G	A	-0.136	0.013598	1.5e-23	0.10271	35341	3340_THBS4	100.029
THBS4	rs2404710	5	79960739	A	C	0.0928	0.008421	3.06e-28	0.4189	35341	3340_THBS4	121.442
THBS4	rs13167730	5	80074424	T	G	0.3753	0.015294	5.65e-133	0.08121	35343	3340_THBS4	602.164
ACY1	rs148804382	3	52078217	A	C	-0.8196	0.036326	1.01e-112	0.01318	35336	3343_ACY1	509.06
ACY1	rs41292864	3	52818394	A	G	-0.0757	0.013194	9.6e-09	0.11499	35351	3343_ACY1	32.9184
SERPINC1	rs145862173	1	174628677	G	A	-0.3393	0.03862	1.56e-18	0.00987	35351	3344_SERPINC1	77.1868
BMP1	rs1126931	8	22164420	T	C	-0.0864	0.010199	2.42e-17	0.2023	35365	3348_BMP1	71.7649
CA6	rs61747125	1	8335614	T	C	0.4548	0.038524	3.66e-32	0.01354	35388	3352_CA6	139.373
CA6	rs2781086	1	8938554	A	C	0.3567	0.018571	3.21e-82	0.06174	35389	3352_CA6	368.923
CA6	rs2274328	1	8949385	C	A	-0.4124	0.005843	0	0.47526	35389	3352_CA6	4981.56
CA6	rs12059715	1	8955890	GAAAAC	GAAAAT	0.5697	0.024888	5.72e-116	0.0335	35389	3352_CA6	523.977
CA6	rs145424936	1	8978433	CAAGACCATCCTGGCCAACACA	CAAGACCATCCTGGCTAACACA	-0.3196	0.030785	3e-25	0.02213	35386	3352_CA6	107.779
CA6	rs61502331	1	9077478	T	C	-0.301	0.027469	6.09e-28	0.02707	35385	3352_CA6	120.074
CA6	rs11121484	1	9724365	T	C	0.1275	0.017244	1.43e-13	0.07361	35391	3352_CA6	54.6694
CSK	rs4886619	15	74813797	T	C	-0.068	0.009088	7.32e-14	0.26855	35360	3363_CSK	55.9862
CTSV	rs4645657	9	97129680	G	A	-0.0901	0.008081	7.25e-29	0.49487	35345	3364_CTSV	124.314
CTSV	rs10981890	9	97387544	G	A	-0.1635	0.008103	1.57e-90	0.49398	35346	3364_CTSV	407.14
CTSV	rs116989414	9	97494923	T	C	0.1742	0.028998	1.89e-09	0.01915	35346	3364_CTSV	36.0878
CTSV	rs9299274	9	98147826	A	T	0.0485	0.008625	1.87e-08	0.33857	35343	3364_CTSV	31.6202
ECM1	rs751931	1	149995965	G	A	0.4619	0.020377	9.45e-114	0.03943	35358	3366_ECM1	513.825
ECM1	rs35938158	1	150241470	C	T	0.2936	0.006022	0	0.4574	35358	3366_ECM1	2377.01
ECM1	rs12039882	1	150396737	G	A	-0.5161	0.028789	7.26e-72	0.01976	35362	3366_ECM1	321.377
ECM1	rs12744460	1	151029658	T	C	-0.2667	0.0093	7.31e-181	0.23157	35358	3366_ECM1	822.394
ECM1	rs55906289	1	151369227	A	G	0.0944	0.008288	4.68e-30	0.33938	35360	3366_ECM1	129.731
FETUB	rs1861875	3	186255324	A	G	0.0663	0.009528	3.44e-12	0.26256	35358	3367_FETUB	48.4199
FETUB	rs113669734	3	186563290	A	T	-0.3264	0.040227	4.9e-16	0.01118	35367	3367_FETUB	65.8362
FETUB	rs116329575	3	186652684	T	C	0.1998	0.025709	7.76e-15	0.02686	35368	3367_FETUB	60.3977
FETUB	rs76908507	3	186654444	A	G	0.5132	0.021019	1.15e-131	0.04086	35368	3367_FETUB	596.141
FETUB	rs5030103	3	186731139	C	T	-0.564	0.036408	3.99e-54	0.0134	35368	3367_FETUB	239.974
FETUB	rs74717381	3	187203027	G	A	-0.158	0.027929	1.54e-08	0.02357	35370	3367_FETUB	32.0039
FETUB	rs78043937	3	187309032	C	T	-0.2589	0.043258	2.16e-09	0.00926	35367	3367_FETUB	35.8205
IL17RD	rs11716723	3	56307827	TGCATACACACA	TGCACACACACA	0.0701	0.008613	3.99e-16	0.31382	35359	3376_IL17RD	66.241
IL17RD	rs7621825	3	56926490	T	C	0.1278	0.008695	6.58e-49	0.3028	35358	3376_IL17RD	216.034
IL17RD	rs4681717	3	57064679	T	C	0.3912	0.00893	0	0.17685	35357	3376_IL17RD	1919.09
IL17RD	rs13321893	3	57542497	C	T	-0.1363	0.009649	2.65e-45	0.22263	35359	3376_IL17RD	199.539
KLK7	rs192974293	19	50434132	C	T	-0.2408	0.041285	5.46e-09	0.01184	35374	3378_KLK7	34.0195
KLK7	rs11667534	19	50703125	C	T	0.0489	0.008963	4.87e-08	0.35029	35367	3378_KLK7	29.7653
KLK7	rs1624358	19	50983919	G	T	0.5287	0.015174	5.71e-266	0.08535	35369	3378_KLK7	1214
KLK7	rs2569478	19	51006820	TCCGCAAGCCACACACCCT	TCTGCAAGCCACACACCCT	0.1041	0.008742	1.07e-32	0.39096	35367	3378_KLK7	141.801
SERPINA5	rs6119	14	94587675	G	A	0.3471	0.013344	3.74e-149	0.10115	35372	3389_SERPINA5	676.608
SERPINA5	rs4905225	14	94607235	C	T	0.1289	0.00836	1.22e-53	0.38474	35372	3389_SERPINA5	237.735
PIK3CG	rs342294	7	106732176	C	T	-0.0484	0.00817	3.13e-09	0.45409	35354	3391_PIK3CG	35.0951
REN	rs116468241	1	203458384	T	A	0.1849	0.02369	5.95e-15	0.0297	35368	3396_REN	60.9177
REN	rs12739352	1	203676906	A	C	-0.0505	0.008914	1.47e-08	0.30477	35365	3396_REN	32.095
REN	rs112938492	1	203982959	T	G	0.1798	0.022165	4.99e-16	0.03363	35370	3396_REN	65.8027
REN	rs3014620	1	204389944	C	T	0.3118	0.025415	1.34e-34	0.02694	35366	3396_REN	150.512
REN	rs11240312	1	204925066	T	G	0.4438	0.080509	3.54e-08	0.00274	35372	3396_REN	30.3869
TPSB2	rs73494389	16	465221	T	A	-0.1789	0.025848	4.48e-12	0.03244	35319	3403_TPSB2	47.9034
TPSB2	rs9989422	16	577315	C	T	0.2247	0.030501	1.75e-13	0.02289	35311	3403_TPSB2	54.2723
TPSB2	rs147491946	16	797208	A	G	0.3721	0.053811	4.68e-12	0.00736	35304	3403_TPSB2	47.8164
TPSB2	rs61734410	16	1202369	T	C	-0.3878	0.005443	0	0.30258	35315	3403_TPSB2	5076.2
TPSB2	rs11248860	16	1222038	A	G	-0.3988	0.005718	0	0.25748	35316	3403_TPSB2	4864.32
TPSB2	rs56245767	16	1225309	T	C	0.7991	0.00892	0	0.0843	35316	3403_TPSB2	8025.51
TPSB2	rs10903008	16	1374731	C	T	-0.6892	0.021818	5.29e-219	0.04336	35317	3403_TPSB2	997.839
TPSB2	rs117263225	16	1409747	A	G	-0.4341	0.040405	6.34e-27	0.01225	35317	3403_TPSB2	115.428
TPSB2	rs143712058	16	1425240	A	T	0.6221	0.051777	2.96e-33	0.00842	35317	3403_TPSB2	144.36
TPSB2	rs117492052	16	1605758	A	G	-0.5533	0.044163	5.22e-36	0.01125	35319	3403_TPSB2	156.965
TPSB2	rs145741924	16	1721863	A	G	0.3867	0.025807	9.27e-51	0.03165	35321	3403_TPSB2	224.529
TPSB2	rs141895087	16	1947410	A	G	-0.3434	0.030507	2.15e-29	0.02331	35319	3403_TPSB2	126.707
IBSP	rs2616262	4	87802058	T	G	-0.0944	0.00813	3.59e-31	0.48757	35364	3415_IBSP	134.823
CAMK2D	rs6836139	4	113749800	C	T	0.0439	0.00797	3.63e-08	0.49222	35361	3419_CAMK2D	30.3398
CA13	rs1534040	8	84989048	CGGTGATTTTTCTTTCT	TGGTGATTTTTCTTTCT	-0.4672	0.016627	1.03e-173	0.0596	35349	3420_CA13	789.547
CA13	rs78400396	8	85177057	G	C	-0.5622	0.011858	0	0.0817	35349	3420_CA13	2247.81
TNFSF8	rs10982299	9	114573441	C	T	-0.0547	0.008538	1.49e-10	0.35539	35362	3421_TNFSF8	41.0452
TNFSF8	rs1006026	9	114928990	G	A	-0.1372	0.008187	4.84e-63	0.45689	35362	3421_TNFSF8	280.84
EPHA1	rs112618643	7	143075646	A	G	-0.523	0.040237	1.26e-38	0.01358	35373	3431_EPHA1	168.948
EPHA1	rs138744483	7	143244031	C	T	-0.3545	0.033895	1.34e-25	0.02032	35370	3431_EPHA1	109.386
EPHA1	rs4647283	7	143289101	G	A	-0.4102	0.067752	1.41e-09	0.00477	35371	3431_EPHA1	36.6562
EPHA1	rs41277428	7	143388729	A	G	-1.076	0.01098	0	0.09378	35371	3431_EPHA1	9603.29
EPHA1	rs117978799	7	143395749	T	C	-0.5962	0.041395	4.97e-47	0.01292	35371	3431_EPHA1	207.438
EPHA1	rs570855775	7	143635303	C	T	0.1593	0.013393	1.27e-32	0.15484	35371	3431_EPHA1	141.474
EPHA1	rs117060634	7	143735459	A	G	0.3325	0.018523	4.77e-72	0.06695	35370	3431_EPHA1	322.226
FN1	rs7580569	2	215358531	TGACACAAAGTAAGACGCA	TGACACAAAGTAAGACACA	0.0609	0.007905	1.32e-14	0.4242	35355	3434_FN1	59.3514
FN1	rs1250258	2	215435462	T	C	0.1591	0.008243	5.27e-83	0.32665	35355	3434_FN1	372.537
FN1	rs7580569	2	215358531	TGACACAAAGTAAGACGCA	TGACACAAAGTAAGACACA	0.0665	0.007893	3.6e-17	0.4242	35355	3435_FN1	70.9838
FN1	rs1250259	2	215435759	A	T	0.157	0.008241	6.31e-81	0.3267	35355	3435_FN1	362.944
FSTL3	rs56014328	19	571044	G	A	-0.2394	0.031551	3.26e-14	0.01744	35305	3438_FSTL3	57.5734
FSTL3	rs7250835	19	670234	C	T	0.0965	0.01109	3.28e-18	0.16751	35313	3438_FSTL3	75.7167
GZMA	rs73754329	5	54403633	A	G	-0.2997	0.024134	2.08e-35	0.02942	35366	3440_GZMA	154.211
GZMA	rs74893885	5	54697046	T	C	-0.2578	0.022579	3.41e-30	0.03435	35366	3440_GZMA	130.364
GZMA	rs880257	5	54997441	A	G	0.0791	0.008911	6.87e-19	0.28759	35363	3440_GZMA	78.7953
GZMA	rs139268409	5	55030849	A	C	-1.0049	0.041617	8.12e-129	0.01041	35361	3440_GZMA	583.048
GZMA	rs80166608	5	55265301	G	A	-0.1598	0.018457	4.81e-18	0.05268	35363	3440_GZMA	74.9603
IL15RA	rs7077401	10	5983915	G	A	-0.0548	0.008203	2.38e-11	0.38307	35359	3445_IL15RA	44.6288
CXCL8	rs79237872	4	73696328	T	G	-0.1407	0.025686	4.31e-08	0.02388	35347	3447_CXCL8	30.0051
INSR	rs4804368	19	7190279	G	A	0.0715	0.008858	6.92e-16	0.3392	35374	3448_INSR	65.1539
SERPINA4	rs12880427	14	94107161	T	C	-0.115	0.012719	1.54e-19	0.12901	35371	3449_SERPINA4	81.7504
SERPINA4	rs76605570	14	94427345	CCCCCT	CCCCCC	0.2447	0.03098	2.82e-15	0.01898	35371	3449_SERPINA4	62.3886
SERPINA4	rs142057183	14	94457070	T	C	0.2313	0.029729	7.24e-15	0.02032	35372	3449_SERPINA4	60.5328
SERPINA4	rs61978272	14	94523321	T	C	-0.1473	0.009701	4.53e-52	0.25791	35370	3449_SERPINA4	230.554
SERPINA4	rs7149542	14	94554896	T	G	0.4245	0.007964	0	0.23226	35372	3449_SERPINA4	2841.14
SERPINA4	rs113713641	14	94834043	GCTCTGTGGCT	GCTCTGTAGCT	0.2519	0.019753	3.02e-37	0.04815	35366	3449_SERPINA4	162.626
SERPINA4	rs148200405	14	94943110	G	A	0.1582	0.028965	4.71e-08	0.02179	35370	3449_SERPINA4	29.8309
SERPINA4	rs147832226	14	95347208	T	C	-0.2349	0.036221	8.86e-11	0.01449	35375	3449_SERPINA4	42.0577
POSTN	rs8002559	13	37159706	A	C	-0.0956	0.008382	3.96e-30	0.44044	35352	3457_POSTN	130.083
POSTN	rs17055305	13	37308083	G	A	0.0754	0.008798	1.03e-17	0.33151	35352	3457_POSTN	73.4471
POSTN	rs9532075	13	37530059	T	G	0.1792	0.00841	9.43e-101	0.3834	35351	3457_POSTN	454.029
POSTN	rs9594222	13	37553065	T	C	0.1658	0.012983	2.4e-37	0.11576	35351	3457_POSTN	163.087
PDGFRB	rs111748732	5	149678827	A	G	0.2356	0.017776	4.27e-40	0.09076	35369	3459_PDGFRB	175.664
PDGFRB	rs137918825	5	149950113	A	C	0.4805	0.025237	8.05e-81	0.04324	35359	3459_PDGFRB	362.503
PDGFRB	rs13154497	5	150093355	C	A	-0.4771	0.006795	0	0.2721	35357	3459_PDGFRB	4929.92
PDGFRB	rs11740298	5	150112892	T	C	-0.4903	0.006228	0	0.36038	35355	3459_PDGFRB	6197.64
PDGFRB	rs72832182	5	150140872	T	C	-0.8832	0.010375	0	0.08836	35355	3459_PDGFRB	7246.73
PDGFRB	rs13170839	5	150205256	G	T	0.2026	0.012183	4.22e-62	0.23471	35355	3459_PDGFRB	276.548
PDGFRB	rs184113594	5	150502818	G	A	-0.2277	0.034182	2.71e-11	0.02294	35355	3459_PDGFRB	44.3743
PDGFRB	rs7701857	5	151113577	A	G	-0.1519	0.01038	1.71e-48	0.47238	35352	3459_PDGFRB	214.151
BCAN	rs2365715	1	156645322	G	A	-0.1979	0.00836	6.92e-124	0.39424	35356	3461_BCAN	560.375
BCAN	rs4661063	1	156855009	A	G	-0.0904	0.014792	9.87e-10	0.08209	35355	3461_BCAN	37.3494
SELE	rs3917390	1	169735413	C	G	-0.1154	0.008604	5.08e-41	0.32633	35363	3470_SELE	179.892
THBS1	rs12906549	15	39501496	G	C	-0.0598	0.010172	4.14e-09	0.20122	35372	3474_THBS1	34.5613
XPNPEP1	rs55717725	10	109906871	C	T	0.0864	0.011562	7.85e-14	0.13655	35367	3481_XPNPEP1	55.8421
AGT	rs2071404	1	230715194	A	C	0.2772	0.013635	6.87e-92	0.09293	35364	3484_AGT	413.31
AGT	rs2354846	1	230753826	G	A	0.0575	0.008948	1.31e-10	0.26889	35364	3484_AGT	41.2937
CAT	rs2746626	11	34217843	G	C	-0.0587	0.010534	2.51e-08	0.1753	35365	3488_CAT	31.052
CAT	rs2755171	11	34328076	G	T	0.0905	0.009122	3.36e-23	0.25301	35368	3488_CAT	98.4276
CAT	rs769218	11	34449132	A	G	-0.212	0.009637	2.99e-107	0.21994	35374	3488_CAT	483.936
CXCL6	rs1534450	4	73149091	AC	AA	0.1264	0.008288	1.62e-52	0.41506	35355	3495_CXCL6	232.592
CXCL6	rs10031141	4	73728326	G	A	0.4927	0.006009	0	0.41213	35350	3495_CXCL6	6722.96
CXCL6	rs10021230	4	73879833	A	T	0.1854	0.01082	8.13e-66	0.17523	35350	3495_CXCL6	293.606
CXCL6	rs549280	4	74105479	A	G	-0.0669	0.008469	2.81e-15	0.38209	35350	3495_CXCL6	62.4005
CXCL6	rs77858271	4	74822692	A	G	-0.2662	0.028932	3.55e-20	0.01948	35345	3495_CXCL6	84.6563
IL17B	rs6887452	5	149404204	G	T	0.0717	0.0093	1.26e-14	0.23656	35362	3499_IL17B	59.4391
CCL22	rs1123507	16	56871338	T	C	-0.093	0.012296	3.93e-14	0.13183	35369	3508_CCL22	57.2056
CCL22	rs140133389	16	56929523	TGGCGG	TGGGGG	-0.1068	0.017483	1e-09	0.06007	35370	3508_CCL22	37.3173
CCL22	rs289750	16	56992852	C	T	-0.0741	0.008823	4.51e-17	0.33473	35371	3508_CCL22	70.5349
CCL22	rs71375907	16	57286010	G	T	-0.2383	0.014839	4.93e-58	0.08794	35373	3508_CCL22	257.893
CCL22	rs9921051	16	57340522	A	G	0.266	0.017403	9.72e-53	0.05923	35373	3508_CCL22	233.623
CCL22	rs62037104	16	57401753	A	C	-0.651	0.025649	4.03e-142	0.02622	35373	3508_CCL22	644.201
CCL22	rs72788087	16	57479840	T	C	0.1423	0.019534	3.23e-13	0.04868	35372	3508_CCL22	53.0674
CXCL12	rs10793518	10	44015012	G	A	0.0666	0.009874	1.53e-11	0.22326	35323	3516_CXCL12	45.4948
CXCL12	rs266085	10	44378805	T	C	0.0612	0.008827	4.12e-12	0.32235	35323	3516_CXCL12	48.0703
CXCL12	rs1023264	10	44398308	T	C	-0.1449	0.009377	7.16e-54	0.25831	35323	3516_CXCL12	238.786
CPB2	rs6561206	13	45089215	CATTTCTTCTTCTTATTAT	CATTTCTTCTTATTATTAT	-0.1291	0.016575	6.76e-15	0.06473	35359	3518_CPB2	60.666
CPB2	rs6561262	13	45792567	A	G	0.0822	0.009146	2.53e-19	0.28163	35355	3518_CPB2	80.7758
CPB2	rs2573284	13	45911814	C	T	-0.13	0.008939	6.5e-48	0.30038	35359	3518_CPB2	211.499
CPB2	rs7325308	13	45940527	T	C	0.346	0.006647	0	0.39661	35357	3518_CPB2	2709.57
CPB2	rs17647647	13	46174952	C	T	-0.2015	0.01055	2.53e-81	0.18791	35351	3518_CPB2	364.792
CPB2	rs78064641	13	46299253	C	A	0.1788	0.020584	3.74e-18	0.04099	35357	3518_CPB2	75.4528
CCL17	rs223895	16	57406984	C	T	-0.1425	0.008644	4.65e-61	0.38537	35373	3519_CCL17	271.769
CCL17	rs28695417	16	57410006	A	G	0.3985	0.015945	7.57e-138	0.07461	35373	3519_CCL17	624.608
DKK1	rs72795135	10	51499534	G	C	0.2246	0.018767	5.25e-33	0.05214	35356	3535_DKK1	143.229
DKK1	rs7101062	10	51837325	G	A	-0.2753	0.022108	1.35e-35	0.03623	35358	3535_DKK1	155.065
DKK1	rs75580312	10	51875766	A	G	0.7202	0.033293	8.97e-104	0.01464	35362	3535_DKK1	467.951
DKK1	rs56203685	10	52036272	A	G	0.077	0.010493	2.16e-13	0.19528	35361	3535_DKK1	53.8496
DKK1	rs148512850	10	52345126	A	G	0.394	0.024283	3.33e-59	0.02933	35357	3535_DKK1	263.262
DKK1	rs150513777	10	52474587	G	A	0.4508	0.0234	1.05e-82	0.0321	35355	3535_DKK1	371.139
ADIPOQ	rs57420784	3	186266175	T	C	0.1113	0.017995	6.21e-10	0.06163	35367	3554_ADIPOQ	38.2549
ADIPOQ	rs56211697	3	186712208	T	C	0.153	0.015279	1.33e-23	0.0895	35367	3554_ADIPOQ	100.275
ADIPOQ	rs143257534	3	186834099	T	C	-0.6346	0.02397	1.88e-154	0.03444	35367	3554_ADIPOQ	700.913
ADIPOQ	rs17366653	3	186853027	C	T	-0.6458	0.073028	9.3e-19	0.0033	35366	3554_ADIPOQ	78.2019
ADIPOQ	rs10937275	3	186933001	G	A	-0.0881	0.012104	3.37e-13	0.15107	35368	3554_ADIPOQ	52.9778
SERPINA1	rs11852002	14	94101421	T	C	0.1403	0.01249	2.81e-29	0.13136	35371	3580_SERPINA1	126.18
SERPINA1	rs186598280	14	94285458	TCCATATATATATGTATGTCTCTCTCCATATATATATATATGTGTGTGTGTATATATAT	TCCATATATATATGTATGTCTCTCTCCATATATATATATATGTGTGTGTATATATATAT	0.4016	0.071609	2.04e-08	0.00339	35369	3580_SERPINA1	31.4523
SERPINA1	rs2749534	14	94343423	A	G	-0.4003	0.007043	0	0.27412	35372	3580_SERPINA1	3230.4
SERPINA1	rs8008466	14	94395812	C	T	0.0631	0.008666	3.31e-13	0.40688	35372	3580_SERPINA1	53.0178
SERPINA1	rs72692809	14	94438205	T	C	-0.3001	0.012925	2.94e-119	0.12728	35372	3580_SERPINA1	539.102
SERPINA1	rs56361564	14	94627677	C	G	-0.1302	0.010716	5.71e-34	0.19694	35371	3580_SERPINA1	147.624
SERPINA1	rs34260740	14	94804782	G	C	0.1233	0.015413	1.25e-15	0.08371	35362	3580_SERPINA1	63.9958
AHSG	rs80069596	3	185928266	T	C	0.107	0.018238	4.44e-09	0.05488	35358	3581_AHSG	34.4202
AHSG	rs1003410	3	186288560	G	T	0.0756	0.008333	1.17e-19	0.48913	35357	3581_AHSG	82.3078
AHSG	rs9845510	3	186477534	C	T	-0.0909	0.008565	2.61e-26	0.38757	35366	3581_AHSG	112.635
AHSG	rs7647776	3	186602713	A	C	0.3559	0.007571	0	0.29369	35367	3581_AHSG	2209.78
AHSG	rs822395	3	186849018	A	C	0.0858	0.009061	2.83e-21	0.31255	35364	3581_AHSG	89.6649
ARSA	rs6151419	22	50626486	GA	GG	-0.105	0.011349	2.2e-20	0.13719	35343	3583_ARSA	85.598
CASP3	rs111667591	4	184671855	G	A	-0.2269	0.012542	3.74e-73	0.11822	35391	3593_CASP3	327.292
CHIT1	rs116053413	1	202289214	T	C	0.3505	0.045905	2.25e-14	0.01062	35361	3600_CHIT1	58.2983
CHIT1	rs2669181	1	202631175	C	G	-0.0964	0.010723	2.47e-19	0.26079	35360	3600_CHIT1	80.8205
CHIT1	rs872129	1	203200263	G	A	-0.7819	0.011699	0	0.07419	35366	3600_CHIT1	4466.89
CHIT1	rs2297950	1	203225058	T	C	0.361	0.009846	2.85e-294	0.32315	35364	3600_CHIT1	1344.3
CHIT1	rs7521975	1	203401065	A	G	-0.196	0.010877	1.37e-72	0.2464	35370	3600_CHIT1	324.709
CHIT1	rs16851750	1	203516156	A	G	-0.2384	0.01809	1.16e-39	0.07313	35364	3600_CHIT1	173.674
CHIT1	rs147449969	1	203751777	T	C	-0.1918	0.016904	7.73e-30	0.08453	35370	3600_CHIT1	128.741
MASP1	rs698082	3	187281359	T	C	0.0825	0.008282	2.25e-23	0.39945	35368	3605_MASP1	99.2287
DKK3	rs78528738	11	11681859	A	G	0.1749	0.023664	1.46e-13	0.03277	35376	3607_DKK3	54.6265
DKK3	rs10734190	11	11980040	C	T	0.186	0.010474	1.48e-70	0.20096	35375	3607_DKK3	315.356
DKK3	rs11022114	11	12017327	A	G	0.332	0.006955	0	0.33332	35377	3607_DKK3	2278.67
DKK3	rs17384316	11	12127248	T	C	-0.1328	0.023942	2.91e-08	0.03225	35376	3607_DKK3	30.7663
GNS	rs1690278	12	64739864	G	C	-0.0449	0.008023	2.19e-08	0.42917	35368	3616_GNS	31.3198
HGFAC	rs139033257	4	2443964	A	T	-0.2384	0.02716	1.67e-18	0.026	35280	3617_HGFAC	77.0465
HGFAC	rs141460218	4	2637098	C	G	-0.7706	0.032524	4.21e-124	0.0182	35281	3617_HGFAC	561.371
HGFAC	rs73193344	4	3284079	T	C	-0.9345	0.015783	0	0.03455	35283	3617_HGFAC	3505.74
HGFAC	rs150990486	4	3398681	T	A	-1.2046	0.019051	0	0.02326	35281	3617_HGFAC	3998.07
HGFAC	rs3752440	4	3445027	A	G	-0.6883	0.011315	0	0.06693	35280	3617_HGFAC	3700.38
HGFAC	rs13135451	4	3565457	A	C	-1.175	0.062565	1.09e-78	0.00459	35274	3617_HGFAC	352.706
HGFAC	rs10937903	4	3632799	G	A	0.5186	0.027632	1.38e-78	0.02572	35272	3617_HGFAC	352.241
HGFAC	rs148446047	4	3877515	A	G	-0.3499	0.030846	8e-30	0.02152	35287	3617_HGFAC	128.674
HGFAC	rs79378478	4	3914677	A	G	0.258	0.02916	8.92e-19	0.02358	35287	3617_HGFAC	78.2824
HGFAC	rs145169617	4	3930896	C	T	-0.3909	0.065973	3.12e-09	0.00441	35287	3617_HGFAC	35.1074
HGFAC	rs151293776	4	3935750	T	C	-0.3176	0.031947	2.75e-23	0.01915	35287	3617_HGFAC	98.8327
HGFAC	rs13119863	4	4065913	A	G	0.2714	0.029769	7.73e-20	0.02279	35285	3617_HGFAC	83.1173
LGMN	rs148659834	14	92709697	A	G	-0.5082	0.037531	8.97e-42	0.01341	35362	3622_LGMN	183.353
LGMN	rs2236264	14	92732735	T	C	-0.159	0.011472	1.11e-43	0.15307	35362	3622_LGMN	192.095
LGMN	rs75747979	14	93178752	A	G	-0.1963	0.031113	2.8e-10	0.01837	35366	3622_LGMN	39.8068
LRPAP1	rs34084581	4	2650841	T	C	-0.2101	0.026735	3.89e-15	0.02467	35281	3640_LRPAP1	61.7578
LRPAP1	rs2699435	4	3482485	T	C	0.1716	0.019234	4.59e-19	0.04715	35281	3640_LRPAP1	79.5968
LRPAP1	rs1800493	4	3514832	T	C	-0.8133	0.039856	1.48e-92	0.0101	35280	3640_LRPAP1	416.403
LRPAP1	rs116481418	4	3907221	T	C	0.1835	0.032326	1.37e-08	0.01648	35287	3640_LRPAP1	32.2232
KDR	rs34231037	4	55106779	G	A	-0.8861	0.027002	3.52e-236	0.02292	35357	3651_KDR	1076.9
KDR	rs2305948	4	55113391	T	C	0.3299	0.016265	1.82e-91	0.07092	35357	3651_KDR	411.393
KDR	rs6823788	4	55669371	A	T	0.0664	0.008486	5.1e-15	0.407	35357	3651_KDR	61.2252
PLG	rs62442377	6	160286954	C	T	0.1254	0.019792	2.36e-10	0.04739	35390	3710_PLG	40.1435
PLG	rs142126734	6	160521894	A	G	0.2504	0.021957	3.98e-30	0.03808	35390	3710_PLG	130.054
PLG	rs11751347	6	160671406	T	C	-0.3754	0.015346	3.68e-132	0.07953	35388	3710_PLG	598.409
PLG	rs10945703	6	160858212	GGGTTCACCATTGTCTTTTTTCTA	GGGTTCACCATTGTGTTTTTTCTA	0.1819	0.010589	3.86e-66	0.19583	35387	3710_PLG	295.091
PLG	rs62435485	6	161045983	A	T	-0.2289	0.019491	7.58e-32	0.04871	35388	3710_PLG	137.919
PLG	rs71565799	6	161206921	C	G	0.1273	0.023321	4.8e-08	0.03385	35389	3710_PLG	29.7963
PLG	rs62437584	6	161279164	G	C	0.1968	0.028071	2.37e-12	0.02297	35384	3710_PLG	49.1512
CDKN1B	rs111909987	12	12699174	G	C	0.1207	0.013335	1.42e-19	0.09925	35371	3719_CDKN1B	81.9273
PYY	rs62080325	17	43983263	G	A	0.0801	0.008521	5.42e-21	0.33361	35372	3727_PYY	88.3657
SCT	rs565167299	11	625197	TTAGGGGCAGGGC	GTAGGGGCAGGGC	0.6672	0.09112	2.44e-13	0.00168	35356	3728_SCT	53.6148
TEK	rs116998311	9	26213077	G	A	0.1703	0.023932	1.11e-12	0.0317	35361	3773_TEK	50.6374
TEK	rs76985127	9	26643326	G	T	0.2013	0.030594	4.71e-11	0.01774	35362	3773_TEK	43.2927
TEK	rs682632	9	27183465	C	A	-0.3853	0.017297	6.3e-110	0.05971	35369	3773_TEK	496.2
TEK	rs76131961	9	27214687	G	A	0.4921	0.044854	5.26e-28	0.00897	35368	3773_TEK	120.366
ADAM9	rs117343599	8	38998228	C	G	0.1301	0.022656	9.34e-09	0.03341	35358	3795_ADAM9	32.9753
ANGPTL4	rs116843064	19	8364439	A	G	-0.3196	0.02593	6.62e-35	0.02426	35375	3796_ANGPTL4	151.918
CA3	rs192681919	8	84486359	G	A	0.3744	0.039192	1.26e-21	0.0109	35348	3799_CA3	91.2592
CA3	rs1387065	8	84722571	C	T	-0.1582	0.0275	8.79e-09	0.02267	35348	3799_CA3	33.0939
CA3	rs2072696	8	85438822	C	G	-0.1951	0.009333	4.98e-97	0.24779	35349	3799_CA3	436.991
CA3	rs112126364	8	85551362	A	G	0.2665	0.026386	5.53e-24	0.02406	35349	3799_CA3	102.011
CA3	rs193257820	8	85917901	A	G	0.1636	0.019626	7.71e-17	0.04523	35348	3799_CA3	69.4869
CST5	rs73085740	20	23109035	A	C	-0.2579	0.023654	1.11e-27	0.0329	35368	3803_CST5	118.876
CST5	rs6114138	20	23476713	ACG	GCG	-0.1892	0.016744	1.32e-29	0.06858	35365	3803_CST5	127.68
CST5	rs4378870	20	23718796	G	A	0.4513	0.006952	0	0.32179	35355	3803_CST5	4214.16
CST5	rs6138072	20	23775502	A	G	0.3701	0.006634	0	0.25635	35362	3803_CST5	3112.34
CST5	rs2260455	20	23927224	A	T	-0.16	0.012354	2.32e-38	0.13578	35363	3803_CST5	167.735
CST5	rs113852842	20	24021433	T	C	0.2398	0.039188	9.41e-10	0.0117	35363	3803_CST5	37.4449
CST5	rs11697640	20	24360534	A	G	0.1988	0.013154	1.33e-51	0.11699	35365	3803_CST5	228.411
CST5	rs6036948	20	24875093	G	A	-0.0747	0.00882	2.46e-17	0.34279	35366	3803_CST5	71.7305
ESM1	rs58538591	5	54887757	G	T	0.1376	0.019635	2.42e-12	0.0442	35363	3805_ESM1	49.1106
ESM1	rs4242051	5	54902947	C	T	0.1479	0.009432	2.06e-55	0.24111	35364	3805_ESM1	245.883
ESM1	rs1363864	5	54965761	C	T	-0.0806	0.0081	2.52e-23	0.47609	35362	3805_ESM1	99.0148
EPHA5	rs151144506	4	65290816	A	T	0.0567	0.008654	5.69e-11	0.29501	35351	3806_EPHA5	42.9272
EPHA5	rs2122718	4	65385847	C	T	0.0562	0.007928	1.35e-12	0.45642	35349	3806_EPHA5	50.2511
EPHA5	rs62300408	4	65579950	G	C	0.1829	0.016122	7.85e-30	0.06606	35351	3806_EPHA5	128.703
EPHA5	rs28694596	4	65933655	ATTTATTTTTT	ATTTATTTTCT	-0.0463	0.008319	2.62e-08	0.35501	35350	3806_EPHA5	30.9756
FGF23	rs6489536	12	4382743	C	G	0.0516	0.0082	3.12e-10	0.37186	35381	3807_FGF23	39.5979
FGR	rs3737801	1	27634321	G	C	-0.2687	0.016206	9.76e-62	0.06731	35364	3810_FGR	274.906
FGR	rs11581624	1	27644093	C	T	0.2068	0.026505	6.08e-15	0.02389	35364	3810_FGR	60.8759
MAPKAPK2	rs4256810	1	206717104	C	T	0.1771	0.009121	5.5e-84	0.27361	35374	3820_MAPKAPK2	377.009
MAPKAPK2	rs11119514	1	206777255	AATTTAGCCAG	AATTTAGCTAG	-0.0622	0.008971	4.1e-12	0.32149	35366	3820_MAPKAPK2	48.0728
MAPK8	rs1997365	10	48299932	A	C	0.0563	0.008881	2.31e-10	0.2919	35348	3825_MAPK8	40.1877
PTEN	rs117002784	10	88147290	T	C	0.1338	0.021219	2.87e-10	0.03828	35356	3831_PTEN	39.7615
TLR2	rs112595928	4	153914154	A	G	-0.2091	0.03293	2.16e-10	0.01366	35381	3835_TLR2	40.3204
GAPDH	rs12425927	12	6538662	G	A	0.0807	0.013103	7.32e-10	0.10835	35390	3848_GAPDH	37.932
DNAJB1	rs11085896	19	14541074	C	A	-0.0523	0.008207	1.86e-10	0.41547	35374	3852_DNAJB1	40.6101
MDH1	rs9749862	2	63401409	T	C	-0.0755	0.008587	1.46e-18	0.3062	35349	3853_MDH1	77.3056
PRDX1	rs114488034	1	44538345	A	G	-0.2565	0.029448	3.03e-18	0.01954	35361	3855_PRDX1	75.8688
PRDX1	rs3219474	1	45337741	G	A	-0.0987	0.014393	7.02e-12	0.08457	35366	3855_PRDX1	47.0253
PRDX1	rs115822551	1	45474170	A	C	-0.4001	0.033231	2.19e-33	0.01475	35366	3855_PRDX1	144.961
ACP1	rs113106463	2	11320	A	G	-0.4275	0.005857	0	0.28409	35322	3858_ACP1	5327.48
ACP1	rs4854353	2	76379	C	G	-0.4112	0.005847	0	0.28344	35320	3858_ACP1	4945.84
ACP1	rs1046207	2	218476	G	C	-0.434	0.021634	1.62e-89	0.03547	35314	3858_ACP1	402.444
ACP1	rs72776413	2	450339	T	C	-0.3146	0.027913	1.83e-29	0.02125	35304	3858_ACP1	127.029
ACP1	rs72776455	2	490466	G	C	0.2006	0.024692	4.51e-16	0.02587	35303	3858_ACP1	66.0008
ACP1	rs4854368	2	746493	C	A	0.2128	0.009063	6.51e-122	0.27177	35303	3858_ACP1	551.314
ACP1	rs56836833	2	1161752	T	A	-0.2821	0.034981	7.36e-16	0.01391	35303	3858_ACP1	65.0342
SBDS	rs79344818	7	66988489	G	A	-0.316	0.022814	1.26e-43	0.0338	35356	3866_SBDS	191.854
LDHB	rs74626198	12	21543317	C	T	-0.1771	0.019096	1.79e-20	0.04473	35424	3890_LDHB	86.0107
LDHB	rs11046111	12	21545334	T	C	-0.1331	0.021793	1.01e-09	0.03519	35424	3890_LDHB	37.3011
NAGK	rs3771496	2	70496413	C	A	0.0459	0.008324	3.5e-08	0.36396	35358	3894_NAGK	30.4061
NAGK	rs2902577	2	70677967	G	T	-0.0555	0.008758	2.34e-10	0.3049	35359	3894_NAGK	40.1584
NAGK	rs11680831	2	71065392	C	T	-0.1712	0.008221	2.65e-96	0.37553	35353	3894_NAGK	433.669
NAGK	rs357727	2	71155672	T	C	0.0703	0.008795	1.32e-15	0.29255	35353	3894_NAGK	63.8909
NAGK	rs7587256	2	71929572	A	G	-0.0953	0.015578	9.51e-10	0.0711	35349	3894_NAGK	37.4251
UBE2N	rs10859511	12	93529957	A	T	-0.0634	0.011205	1.53e-08	0.15696	35367	3905_UBE2N	32.0151
AGER	rs41270518	6	33080342	T	C	-0.3036	0.021087	5.36e-47	0.0389	35438	4125_AGER	207.288
BPI	rs138262331	20	37654640	G	T	-0.1445	0.02258	1.56e-10	0.0401	35370	4126_BPI	40.9532
BPI	rs140091106	20	37961242	T	C	-0.2153	0.034315	3.51e-10	0.01782	35370	4126_BPI	39.3659
BPI	rs146934191	20	38051952	G	T	0.236	0.026939	1.94e-18	0.02778	35371	4126_BPI	76.7469
BPI	rs116870353	20	38057706	G	A	-0.3555	0.028975	1.32e-34	0.02309	35371	4126_BPI	150.533
BPI	rs2346066	20	38290162	CG	CA	-0.3646	0.006783	0	0.41177	35368	4126_BPI	2889.28
BPI	rs3746476	20	38311767	G	A	-0.6473	0.011176	0	0.09995	35375	4126_BPI	3354.58
BPI	rs6014745	20	38329202	GACAGAGGGAGGGAGTCG	AACAGAGGGAGGGAGTCG	-0.6688	0.011984	0	0.08629	35375	4126_BPI	3114.5
C6	rs10067548	5	40186614	A	G	-0.309	0.027134	4.81e-30	0.02341	35360	4127_C6	129.685
C6	rs77444140	5	41171293	A	G	-0.5174	0.026362	9.09e-86	0.02383	35357	4127_C6	385.209
C6	rs436077	5	41260998	AAGACG	AAGACA	0.2848	0.01524	6.27e-78	0.07752	35357	4127_C6	349.229
C6	rs316724	5	41718679	GTTTGTGTGTGTGTGTGTGTGTGTGTGTGTG	ATTTGTGTGTGTGTGTGTGTGTGTGTGTGTG	0.0817	0.011936	7.64e-12	0.13674	35355	4127_C6	46.8518
FN1	rs7580569	2	215358531	TGACACAAAGTAAGACGCA	TGACACAAAGTAAGACACA	0.0608	0.007871	1.13e-14	0.4242	35355	4131_FN1	59.6688
FN1	rs1250258	2	215435462	T	C	0.176	0.008192	2.16e-102	0.32665	35355	4131_FN1	461.578
GZMB	rs78564162	14	24689939	G	A	0.1596	0.016026	2.31e-23	0.06551	35378	4133_GZMB	99.178
CXCL10	rs6532086	4	76016125	A	G	0.0689	0.008091	1.65e-17	0.49372	35354	4141_CXCL10	72.516
CXCL10	rs1532985	4	76301092	T	G	0.4029	0.050127	9.16e-16	0.00693	35357	4141_CXCL10	64.6028
NTF3	rs4766352	12	5282149	C	G	-0.0668	0.008934	7.59e-14	0.27685	35382	4145_NTF3	55.9063
NTF3	rs148590960	12	5432002	CGGA	CGGG	-0.1334	0.012321	2.56e-27	0.1191	35381	4145_NTF3	117.225
NTF3	rs563142712	12	5537376	C	A	0.1338	0.014348	1.11e-20	0.08233	35381	4145_NTF3	86.962
PLG	rs62442377	6	160286954	C	T	0.1722	0.019451	8.51e-19	0.04739	35390	4151_PLG	78.3759
PLG	rs11751347	6	160671406	T	C	-0.3313	0.015111	1.51e-106	0.07953	35388	4151_PLG	480.68
PLG	rs10945703	6	160858212	GGGTTCACCATTGTCTTTTTTCTA	GGGTTCACCATTGTGTTTTTTCTA	0.1528	0.010421	1.12e-48	0.19583	35387	4151_PLG	214.995
PLG	rs62435485	6	161045983	A	T	-0.2135	0.019168	8.15e-29	0.04871	35388	4151_PLG	124.063
PLG	rs117444691	6	161339452	T	C	-0.1159	0.020386	1.31e-08	0.04289	35384	4151_PLG	32.3223
KLKB1	rs76618410	4	185805600	T	C	-0.104	0.016934	8.17e-10	0.06511	35386	4152_KLKB1	37.7179
KLKB1	rs141373173	4	186106897	T	C	-0.2085	0.01907	7.97e-28	0.05086	35392	4152_KLKB1	119.539
KLKB1	rs13136536	4	186217306	GTTG	GTTC	0.345	0.006547	0	0.46541	35392	4152_KLKB1	2776.86
KLKB1	rs11132383	4	186261506	C	T	-0.2198	0.00839	2.93e-151	0.41443	35394	4152_KLKB1	686.328
KLKB1	rs4862690	4	186425693	A	C	-0.0502	0.008362	1.93e-09	0.49168	35375	4152_KLKB1	36.0402
SERPINA3	rs56317088	14	94285014	G	A	-0.183	0.023651	1.01e-14	0.03193	35372	4153_SERPINA3	59.8692
SERPINA3	rs10149025	14	94594699	G	A	-0.1086	0.013435	6.31e-16	0.10333	35372	4153_SERPINA3	65.3408
SERPINA3	rs61976126	14	94630159	C	A	-0.3218	0.010484	6.52e-207	0.18842	35371	4153_SERPINA3	942.146
SERPINA3	rs75498941	14	94744337	T	C	-0.25	0.022512	1.18e-28	0.0338	35372	4153_SERPINA3	123.325
SERPINA3	rs8013629	14	94829946	T	C	0.0515	0.008454	1.12e-09	0.39097	35363	4153_SERPINA3	37.1099
SELP	rs17349460	1	169184350	G	A	-0.2493	0.020206	5.67e-35	0.0443	35363	4154_SELP	152.224
SELP	rs6136	1	169594713	G	T	-0.3964	0.012308	1.48e-227	0.12391	35360	4154_SELP	1037.27
SELP	rs144469473	1	170032590	T	C	-0.5473	0.091224	1.98e-09	0.00231	35362	4154_SELP	35.9942
TNC	rs7857688	9	114125565	A	G	-0.1349	0.011456	5.21e-32	0.16059	35363	4155_TNC	138.662
TNC	rs6478071	9	114233588	T	A	0.2686	0.026083	7.22e-25	0.02778	35363	4155_TNC	106.047
TNC	rs2900590	9	114639039	T	C	0.1698	0.01015	7.98e-63	0.22107	35363	4155_TNC	279.862
TNC	rs117157109	9	114968171	A	C	0.7078	0.009859	0	0.08515	35362	4155_TNC	5154.13
TNC	rs72760417	9	115080114	G	A	0.7458	0.02361	5.41e-219	0.03329	35364	4155_TNC	997.821
TNC	rs61729478	9	115086089	T	C	-0.4466	0.025088	6.87e-71	0.02685	35364	4155_TNC	316.888
TNC	rs4474090	9	115391292	A	C	0.1944	0.032693	2.74e-09	0.0163	35367	4155_TNC	35.3576
TNC	rs62575335	9	115676254	C	T	-0.3626	0.037606	5.31e-22	0.01312	35367	4155_TNC	92.9697
TNC	rs72750213	9	115856782	T	C	0.2003	0.033301	1.8e-09	0.0169	35365	4155_TNC	36.1782
TNC	rs77757704	9	115904121	A	G	-0.1851	0.026396	2.34e-12	0.02596	35366	4155_TNC	49.1741
TNC	rs117477040	9	115956015	G	A	-0.1871	0.028894	9.46e-11	0.02161	35367	4155_TNC	41.9307
TNC	rs141070430	9	116110344	T	C	0.4599	0.040397	5e-30	0.01201	35363	4155_TNC	129.607
F2	rs3136516	11	46739206	A	G	-0.1125	0.008384	4.72e-41	0.43793	35376	4157_F2	180.054
F2	rs118097789	11	47390360	C	A	-0.252	0.035313	9.59e-13	0.01441	35376	4157_F2	50.9251
PLAU	rs150026080	10	73596323	T	C	-0.4302	0.020705	6.85e-96	0.04294	35370	4158_PLAU	431.708
PLAU	rs2227551	10	73909432	T	G	-0.2871	0.009217	5.21e-213	0.27981	35372	4158_PLAU	970.258
PLAU	rs146287686	10	73937934	A	G	-0.2966	0.031273	2.44e-21	0.01774	35366	4158_PLAU	89.9504
PLAU	rs2395086	10	74139221	CAAAAAAAC	AAAAAAAAC	-0.0813	0.009337	3.11e-18	0.27678	35369	4158_PLAU	75.817
CFH	rs34323522	1	195761154	GTTTGGAATGT	GGTTGGAATGT	-0.2608	0.03511	1.1e-13	0.01373	35338	4159_CFH	55.1764
CFH	rs70620	1	196735867	A	G	-0.2752	0.010319	1.09e-156	0.18186	35339	4159_CFH	711.249
CFH	rs2786106	1	197342098	C	T	-0.0552	0.009493	6.07e-09	0.23839	35336	4159_CFH	33.812
MMP2	rs171498	16	55496850	T	G	-0.0954	0.008562	7.87e-29	0.37123	35374	4160_MMP2	124.15
MMP2	rs75609019	16	55682247	G	A	-0.0907	0.012744	1.1e-12	0.12079	35369	4160_MMP2	50.6528
TF	rs8177245	3	133760386	G	A	0.1451	0.008658	4.84e-63	0.27013	35359	4162_TF	280.866
TF	rs7650925	3	133808324	TT	TG	-0.0728	0.007831	1.46e-20	0.42616	35359	4162_TF	86.4228
PGD	rs72867469	1	10410923	G	T	-0.2282	0.026351	4.71e-18	0.02457	35391	4187_PGD	74.9958
AKR7A2	rs61766662	1	19330519	C	T	-0.1514	0.008658	1.81e-68	0.3241	35377	4188_AKR7A2	305.785
AKR1A1	rs146083354	1	44709400	T	C	-0.48	0.049412	2.62e-22	0.00742	35359	4192_AKR1A1	94.3664
AKR1A1	rs150080554	1	45041746	T	C	-0.5772	0.039094	2.49e-49	0.0119	35366	4192_AKR1A1	217.988
AKR1A1	rs56174961	1	45381678	T	A	-0.7994	0.013403	0	0.06002	35365	4192_AKR1A1	3557.33
AKR1A1	rs145683585	1	45597981	T	C	-0.8196	0.025646	4.14e-224	0.02677	35369	4192_AKR1A1	1021.33
AKR1A1	rs34070850	1	46035687	G	A	0.1605	0.016334	8.69e-23	0.06836	35371	4192_AKR1A1	96.5528
AKR1A1	rs115405992	1	46230027	T	C	0.1266	0.020722	9.99e-10	0.04255	35371	4192_AKR1A1	37.3254
AKR1A1	rs141576154	1	46502694	G	C	0.1821	0.031827	1.06e-08	0.01733	35372	4192_AKR1A1	32.7362
VTA1	rs225656	6	142166332	A	C	-0.0496	0.008051	7.22e-10	0.47379	35352	4209_VTA1	37.9545
FER	rs13178668	5	108771079	G	A	0.0762	0.008416	1.37e-19	0.38211	35352	4220_FER	81.9782
IGF1R	rs80262698	15	98649306	T	C	-0.0786	0.012432	2.57e-10	0.12699	35368	4232_IGF1R	39.9727
IGF1R	rs72752895	15	98954236	GGT	GGG	0.1375	0.0104	6.6e-40	0.20077	35358	4232_IGF1R	174.799
IL1RL1	rs17025894	2	101622901	A	G	-0.1884	0.01006	2.93e-78	0.19822	35368	4234_IL1RL1	350.724
IL1RL1	rs143415765	2	101649358	T	C	0.1216	0.016258	7.47e-14	0.06448	35368	4234_IL1RL1	55.9413
IL1RL1	rs113526134	2	101980402	C	T	-0.2301	0.039618	6.33e-09	0.01064	35368	4234_IL1RL1	33.7325
IL1RL1	rs13014084	2	102238305	G	A	-0.6345	0.02044	1.43e-211	0.03791	35362	4234_IL1RL1	963.61
IL1RL1	rs4851562	2	102254549	G	A	-0.4374	0.006407	0	0.22866	35365	4234_IL1RL1	4660.67
IL1RL1	rs13402123	2	102579706	T	C	-0.581	0.043874	4.99e-40	0.00825	35366	4234_IL1RL1	175.363
IL1RL1	rs76148698	2	103011792	A	G	0.0986	0.018022	4.47e-08	0.05019	35363	4234_IL1RL1	29.9328
IL1RL1	rs113392149	2	103135385	G	A	0.2536	0.028196	2.38e-19	0.02119	35363	4234_IL1RL1	80.8953
IL1RL1	rs189123680	2	103227732	G	A	-0.4792	0.033546	2.71e-46	0.01506	35364	4234_IL1RL1	204.057
IL1RL1	rs114645130	2	103272871	C	T	-0.2109	0.030199	2.88e-12	0.01826	35363	4234_IL1RL1	48.7717
NME2	rs145372333	17	51149056	A	G	-0.3524	0.020978	2.51e-63	0.03901	35362	4249_NME2	282.191
NSFL1C	rs9575	20	1445748	T	C	-0.0493	0.008357	3.65e-09	0.37026	35373	4250_NSFL1C	34.8011
NUDCD3	rs306995	7	44500230	A	G	0.0763	0.008859	7.16e-18	0.27339	35355	4254_NUDCD3	74.1788
PEBP1	rs10850829	12	117452215	T	C	-0.0504	0.008991	2.08e-08	0.30489	35374	4276_PEBP1	31.4228
PEBP1	rs11068663	12	117737508	C	T	-0.1021	0.009212	1.5e-28	0.28777	35366	4276_PEBP1	122.841
PEBP1	rs192243378	12	117793069	T	C	-0.2554	0.024559	2.49e-25	0.0275	35371	4276_PEBP1	108.148
PEBP1	rs4766891	12	117972497	T	G	-0.1229	0.010841	8.64e-30	0.17677	35372	4276_PEBP1	128.518
PEBP1	rs73217917	12	118065718	C	T	-0.9644	0.020487	0	0.02826	35372	4276_PEBP1	2215.94
PEBP1	rs76027544	12	118586594	A	G	-0.3802	0.029157	7.28e-39	0.02013	35375	4276_PEBP1	170.035
PEBP1	rs10849630	12	119123240	T	C	-0.0537	0.008338	1.19e-10	0.45997	35376	4276_PEBP1	41.4787
P4HB	rs181355252	17	82360628	T	C	0.0642	0.00952	1.55e-11	0.25509	35021	4278_P4HB	45.4775
P4HB	rs62079523	17	82394427	A	G	0.1273	0.008342	1.43e-52	0.35228	35019	4278_P4HB	232.872
SPHK1	rs6501858	17	76119019	T	C	-0.4495	0.055183	3.77e-16	0.00548	35382	4294_SPHK1	66.3512
SPHK1	rs12939873	17	76464066	C	T	0.0604	0.008785	6.2e-12	0.32402	35378	4294_SPHK1	47.2705
SPON1	rs6486097	11	13168039	G	T	0.1107	0.016651	2.96e-11	0.06513	35372	4297_SPON1	44.1992
SPON1	rs79174015	11	13907155	G	A	-0.1195	0.01835	7.4e-11	0.05305	35370	4297_SPON1	42.4096
SPON1	rs1969539	11	14017074	G	A	-0.2805	0.008243	8.59e-254	0.45201	35370	4297_SPON1	1157.96
SPON1	rs3815984	11	14253979	T	C	0.21	0.019128	4.85e-28	0.04994	35369	4297_SPON1	120.531
TPI1	rs5446	12	6847298	T	C	-0.0523	0.008859	3.56e-09	0.28875	35390	4309_TPI1	34.8525
DCTPP1	rs11640950	16	30414680	A	T	-0.0598	0.009697	6.98e-10	0.23566	35370	4314_DCTPP1	38.0301
CST2	rs73608985	20	23019152	C	T	0.1447	0.012387	1.58e-31	0.13447	35368	4324_CST2	136.46
CST2	rs6048831	20	23478255	T	A	0.18	0.017395	4.29e-25	0.06489	35365	4324_CST2	107.077
CST2	rs6048991	20	23686297	T	C	-0.4952	0.007749	0	0.18684	35363	4324_CST2	4083.85
CST2	rs6036484	20	23692400	A	G	0.2319	0.00865	2.55e-158	0.39161	35363	4324_CST2	718.736
CST2	rs146041288	20	23837904	A	G	0.2058	0.021125	2e-22	0.04201	35361	4324_CST2	94.9068
CST2	rs79027201	20	24289690	C	T	-0.1509	0.026709	1.61e-08	0.02669	35366	4324_CST2	31.92
CST2	rs148671301	20	24819428	T	G	-0.3782	0.048994	1.17e-14	0.00737	35366	4324_CST2	59.5878
BOC	rs76491164	3	112634853	G	T	-0.167	0.025872	1.08e-10	0.02633	35359	4328_BOC	41.6651
BOC	rs66819830	3	113132266	G	A	-0.0682	0.009029	4.23e-14	0.29739	35368	4328_BOC	57.0544
BOC	rs4682481	3	113265008	T	C	0.2676	0.011109	3.25e-128	0.16318	35366	4328_BOC	580.26
BOC	rs75490047	3	113659594	A	G	0.1241	0.018129	7.64e-12	0.05386	35367	4328_BOC	46.8593
CLEC1B	rs11053499	12	9895466	C	A	-0.1281	0.016944	4.02e-14	0.06278	35385	4332_CLEC1B	57.1566
CLEC1B	rs659928	12	9996104	A	G	0.1722	0.009737	5.52e-70	0.22486	35387	4332_CLEC1B	312.763
CRP	rs145663198	1	159505559	G	A	-0.1753	0.025067	2.68e-12	0.0263	35358	4337_CRP	48.9057
CRP	rs2808628	1	159706221	A	G	-0.1647	0.008803	4.07e-78	0.32088	35357	4337_CRP	350.047
ICAM1	rs138245724	19	9581070	T	A	0.1592	0.029104	4.5e-08	0.02655	35380	4342_ICAM1	29.9213
ICAM1	rs10407622	19	9985152	C	T	-0.2996	0.02699	1.25e-28	0.03099	35372	4342_ICAM1	123.219
ICAM1	rs3826786	19	10116528	C	T	-0.331	0.012498	1.5e-154	0.16456	35374	4342_ICAM1	701.415
ICAM1	rs146457388	19	10181296	G	A	0.5223	0.024736	5.83e-99	0.03747	35375	4342_ICAM1	445.842
ICAM1	rs62130660	19	10275923	G	T	0.639	0.00535	0	0.37921	35376	4342_ICAM1	14265.7
ICAM1	rs17852402	19	10293843	A	G	-0.6753	0.008243	0	0.11861	35376	4342_ICAM1	6711.55
ICAM1	rs12720355	19	10361776	A	G	0.635	0.032668	3.67e-84	0.02125	35377	4342_ICAM1	377.835
ICAM1	rs142146862	19	10968052	T	C	-0.2567	0.023626	1.69e-27	0.04035	35379	4342_ICAM1	118.051
ICAM1	rs2163839	19	11146306	A	G	0.2138	0.021201	6.49e-24	0.05043	35382	4342_ICAM1	101.696
DAPK2	rs12903543	15	63070290	GTATATATATATATATATGTGTGTGTGTGTGTGTGTGTG	GTATATATATATATATATGTGTGTGTGTGTGTGTGTGTA	-0.2119	0.036441	6.07e-09	0.01283	35353	4355_DAPK2	33.8128
DAPK2	rs34772505	15	63984573	T	C	0.2611	0.008162	1.52e-224	0.41744	35363	4355_DAPK2	1023.34
DAPK2	rs79227106	15	64104226	C	A	-0.1632	0.021366	2.2e-14	0.03657	35361	4355_DAPK2	58.3437
DAPK2	rs71394560	15	64474455	T	C	-0.1691	0.02927	7.6e-09	0.01931	35362	4355_DAPK2	33.3766
GDF15	rs41523455	19	18281833	T	C	-0.0862	0.008727	5.19e-23	0.38502	35354	4374_GDF15	97.5629
GDF15	rs17725099	19	18371548	A	G	0.3976	0.007749	0	0.24419	35351	4374_GDF15	2632.7
GDF15	rs7248258	19	18531638	T	A	-0.1589	0.021128	5.45e-14	0.04288	35350	4374_GDF15	56.5628
GDF15	rs74953716	19	18587889	T	C	0.1959	0.019286	3.06e-24	0.05022	35353	4374_GDF15	103.177
GDF15	rs112949659	19	18629085	A	G	-0.4904	0.041325	1.76e-32	0.01156	35353	4374_GDF15	140.824
GDF15	rs138462992	19	18817456	G	A	0.1956	0.024992	5.02e-15	0.02926	35348	4374_GDF15	61.2542
MST1	rs188551769	3	48686026	T	G	-0.6057	0.008396	0	0.06946	35342	4407_MST1	5204.4
MST1	rs138838615	3	48729234	A	G	-0.947	0.00893	0	0.06	35343	4407_MST1	11246
MST1	rs144070260	3	48812596	T	C	0.261	0.025003	1.65e-25	0.02779	35344	4407_MST1	108.967
MST1	rs140057720	3	49116267	A	G	0.4129	0.073429	1.88e-08	0.00282	35344	4407_MST1	31.6195
MST1	rs62262519	3	49127461	T	C	0.4389	0.022972	2.24e-81	0.03254	35344	4407_MST1	365.034
MST1	rs142889263	3	49157173	A	G	0.3951	0.059717	3.69e-11	0.00435	35344	4407_MST1	43.7742
MST1	rs150412151	3	49292098	T	C	0.513	0.031199	9.43e-61	0.01868	35344	4407_MST1	270.367
MST1	rs11713251	3	49302574	T	A	-1.2083	0.033266	7.25e-289	0.01505	35344	4407_MST1	1319.31
MST1	rs140864960	3	49725193	A	G	-1.1759	0.011185	0	0.03722	35344	4407_MST1	11052.7
MST1	rs181404049	3	49734387	A	G	0.4298	0.03507	1.57e-34	0.01379	35344	4407_MST1	150.197
MST1	rs34810691	3	49778185	A	G	0.3975	0.022804	4.81e-68	0.03457	35344	4407_MST1	303.845
MST1	rs78501564	3	50030494	T	C	0.4499	0.019632	3.2e-116	0.04494	35344	4407_MST1	525.174
MST1	rs9849892	3	50441587	G	A	-0.4226	0.027224	2.42e-54	0.0235	35341	4407_MST1	240.966
MST1	rs146278800	3	50482804	C	T	0.3516	0.049743	1.57e-12	0.00699	35341	4407_MST1	49.9613
SLPI	rs6104034	20	45137017	C	G	0.1079	0.00818	9.98e-40	0.44496	35368	4413_SLPI	173.995
COLEC11	rs76297404	2	3307222	G	A	0.1552	0.020826	9.18e-14	0.05044	35326	4430_COLEC11	55.5356
COLEC11	rs75885165	2	3362183	T	C	0.4939	0.029133	1.83e-64	0.02523	35330	4430_COLEC11	287.414
COLEC11	rs115026597	2	3568426	A	G	0.8165	0.059256	3.4e-43	0.0057	35336	4430_COLEC11	189.866
COLEC11	rs4850046	2	3587016	T	C	-0.7926	0.009123	0	0.12484	35333	4430_COLEC11	7548.02
COLEC11	rs11123637	2	3606600	C	T	-0.2005	0.00948	2.8e-99	0.34378	35333	4430_COLEC11	447.314
COLEC11	rs79120927	2	3886285	T	C	-0.1553	0.014952	2.85e-25	0.10382	35374	4430_COLEC11	107.881
COLEC11	rs78626102	2	4031926	A	C	-0.2016	0.027338	1.65e-13	0.02924	35374	4430_COLEC11	54.381
COLEC11	rs370873310	2	4160987	C	A	0.1034	0.018438	2.05e-08	0.06577	35372	4430_COLEC11	31.4495
COLEC11	rs112278641	2	4185014	A	T	-0.2168	0.033234	6.88e-11	0.01904	35372	4430_COLEC11	42.5553
COLEC11	rs114804001	2	4303161	G	A	-0.3607	0.043754	1.67e-16	0.01128	35374	4430_COLEC11	67.9605
ENPP7	rs192209087	17	79230496	C	T	0.1285	0.01903	1.46e-11	0.05923	35373	4435_ENPP7	45.5962
ENPP7	rs62077864	17	79713912	T	C	0.4397	0.006751	0	0.27026	35372	4435_ENPP7	4242.06
ENPP7	rs142376081	17	79722267	T	G	0.4847	0.030782	7.3e-56	0.02111	35373	4435_ENPP7	247.943
ENPP7	rs35645920	17	79739645	A	G	0.7404	0.020191	2.29e-294	0.0502	35375	4435_ENPP7	1344.67
ENPP7	rs147593423	17	79755355	T	A	0.5478	0.038732	2.05e-45	0.01337	35375	4435_ENPP7	200.034
ENPP7	rs183833760	17	79814906	A	T	-0.3492	0.029539	3.01e-32	0.02352	35379	4435_ENPP7	139.752
ENPP7	rs72846544	17	79872028	G	A	0.5811	0.033817	3.53e-66	0.01781	35380	4435_ENPP7	295.278
ENPP7	rs144360067	17	79876239	T	C	0.4434	0.034366	4.38e-38	0.01733	35380	4435_ENPP7	166.469
ENPP7	rs74000618	17	80211194	C	T	0.1898	0.028504	2.76e-11	0.02511	35385	4435_ENPP7	44.3385
ENPP7	rs41301928	17	80432867	A	G	0.1631	0.0282	7.31e-09	0.02543	35376	4435_ENPP7	33.451
ENPP7	rs7217011	17	80686125	A	C	0.0905	0.00906	1.7e-23	0.42717	35350	4435_ENPP7	99.7794
ENTPD5	rs150243994	14	73127057	G	A	0.174	0.023474	1.24e-13	0.03126	35352	4437_ENTPD5	54.9445
ENTPD5	rs564682545	14	73550235	T	C	0.0972	0.011271	6.48e-18	0.14535	35350	4437_ENTPD5	74.3717
ENTPD5	rs118160016	14	73566027	A	G	-0.3512	0.02461	3.35e-46	0.02957	35350	4437_ENTPD5	203.651
ENTPD5	rs112109204	14	73635053	T	C	-0.2036	0.013042	6.13e-55	0.11029	35351	4437_ENTPD5	243.707
ENTPD5	rs150027599	14	73827792	C	T	0.3037	0.025818	6.06e-32	0.02722	35351	4437_ENTPD5	138.371
ENTPD5	rs180934092	14	73837864	A	G	-0.8459	0.01364	0	0.05791	35351	4437_ENTPD5	3846
ENTPD5	rs192144469	14	73946848	A	G	0.318	0.033493	2.21e-21	0.01467	35351	4437_ENTPD5	90.1459
ENTPD5	rs35265820	14	74034644	A	G	0.2969	0.033885	1.92e-18	0.01433	35351	4437_ENTPD5	76.7725
ENTPD5	rs142872233	14	74893363	T	C	-0.2296	0.039567	6.52e-09	0.01178	35351	4437_ENTPD5	33.6727
FCRL3	rs74818440	1	157158096	T	C	0.2412	0.030277	1.63e-15	0.01868	35365	4440_FCRL3	63.4642
FCRL3	rs72702697	1	157301989	G	A	0.177	0.018105	1.42e-22	0.05217	35366	4440_FCRL3	95.5761
FCRL3	rs703158	1	157570833	T	C	-0.3061	0.006466	0	0.44443	35375	4440_FCRL3	2241.07
FCRL3	rs11264868	1	157969369	G	C	0.1365	0.009442	2.29e-47	0.23662	35360	4440_FCRL3	208.996
FCRL3	rs12138588	1	158111914	CAA	AAA	0.1018	0.00805	1.17e-36	0.44249	35355	4440_FCRL3	159.92
FCRL3	rs112697372	1	158362100	T	G	0.1872	0.025403	1.72e-13	0.0259	35363	4440_FCRL3	54.3052
MFGE8	rs4932442	15	88890901	G	T	-0.1099	0.008312	6.54e-40	0.42342	35357	4455_MFGE8	174.817
MFGE8	rs34239095	15	88912537	G	C	0.2578	0.00904	6.76e-179	0.28203	35356	4455_MFGE8	813.259
MFGE8	rs1550473	15	89082153	C	G	0.0659	0.008239	1.26e-15	0.48995	35358	4455_MFGE8	63.9767
MFGE8	rs76829020	15	89653902	G	C	0.1274	0.017332	1.97e-13	0.06018	35354	4455_MFGE8	54.0308
PCSK7	rs111218525	11	116695822	T	C	-0.3531	0.007002	0	0.22072	35377	4459_PCSK7	2543.03
PCSK7	rs142848030	11	117001243	T	C	0.3199	0.02614	1.95e-34	0.02337	35378	4459_PCSK7	149.767
PCSK7	rs546161879	11	117136643	G	A	-0.6882	0.00839	0	0.13664	35378	4459_PCSK7	6728.3
PCSK7	rs3781981	11	117385720	C	T	0.1544	0.007826	1.19e-86	0.45749	35378	4459_PCSK7	389.238
PCSK7	rs561791	11	117434702	T	C	-0.1322	0.009542	1.19e-43	0.21345	35373	4459_PCSK7	191.948
PCSK7	rs7101613	11	117701573	G	A	-0.1101	0.011027	1.78e-23	0.14866	35372	4459_PCSK7	99.6919
PCSK7	rs4938446	11	117874334	A	T	-0.1203	0.008254	4.09e-48	0.35257	35374	4459_PCSK7	212.423
SIGLEC1	rs75532099	20	3662419	A	G	0.0857	0.015017	1.15e-08	0.07234	35376	4464_SIGLEC1	32.5683
SIGLEC1	rs73078430	20	3702010	A	G	-0.091	0.014453	3.05e-10	0.08022	35374	4464_SIGLEC1	39.643
SPARCL1	rs183091346	4	87088554	T	A	0.4911	0.038526	3.23e-37	0.01079	35364	4467_SPARCL1	162.492
SPARCL1	rs4364226	4	87465386	A	G	-0.3459	0.00597	0	0.45131	35364	4467_SPARCL1	3357.01
SPARCL1	rs4693818	4	87500125	C	T	0.2809	0.010652	3.05e-153	0.17351	35364	4467_SPARCL1	695.41
SPARCL1	rs76370957	4	87663600	T	C	0.3585	0.025548	9.91e-45	0.02605	35363	4467_SPARCL1	196.909
SPARCL1	rs552706027	4	87755417	A	G	0.1844	0.022248	1.15e-16	0.03532	35366	4467_SPARCL1	68.6973
SPARCL1	rs60643870	4	88389880	A	G	-0.0512	0.009035	1.45e-08	0.2855	35342	4467_SPARCL1	32.1132
SPHK2	rs443527	19	48613500	CGGG	CGGC	0.0728	0.00942	1.09e-14	0.24352	35375	4468_SPHK2	59.7257
CHST15	rs6588740	10	124095824	T	C	0.0987	0.009134	3.25e-27	0.27369	35375	4469_CHST15	116.765
CHST15	rs4379785	10	124275485	A	G	-0.0742	0.00833	5.21e-19	0.39731	35378	4469_CHST15	79.3447
TGM3	rs6047520	20	2233816	C	A	0.0694	0.008128	1.36e-17	0.45739	35375	4471_TGM3	72.904
TGM3	rs214830	20	2340459	C	G	0.3604	0.007466	0	0.30725	35373	4471_TGM3	2330.2
TGM3	rs145903487	20	2457721	G	A	-0.1944	0.031651	8.15e-10	0.01659	35379	4471_TGM3	37.724
TGM3	rs73892471	20	2521887	A	G	-0.1721	0.020445	3.84e-17	0.04198	35382	4471_TGM3	70.8578
TGM3	rs144337455	20	2531638	A	G	0.1494	0.022721	4.85e-11	0.03261	35382	4471_TGM3	43.2361
SERPING1	rs116916700	11	56618920	A	G	0.2089	0.017422	3.99e-33	0.06527	35364	4479_SERPING1	143.774
SERPING1	rs147180180	11	56769485	A	C	0.1695	0.026145	8.99e-11	0.0255	35364	4479_SERPING1	42.0303
SERPING1	rs10896626	11	57555732	G	A	-0.4647	0.009162	0	0.1384	35364	4479_SERPING1	2572.56
SERPING1	rs117960683	11	58083741	C	T	-0.3216	0.0158	4.2e-92	0.07615	35368	4479_SERPING1	414.303
SERPING1	rs10736688	11	58260685	A	G	-0.1956	0.010812	3.74e-73	0.1812	35367	4479_SERPING1	327.285
SERPING1	rs118179558	11	58479658	C	T	0.2497	0.034792	7.13e-13	0.01383	35368	4479_SERPING1	51.5084
C3	rs11085197	19	6713164	C	G	-0.1038	0.009477	6.43e-28	0.24055	35372	4480_C3	119.965
MMP12	rs117669898	11	101888094	A	C	-0.2442	0.028193	4.65e-18	0.02117	35367	4496_MMP12	75.0255
MMP12	rs470530	11	102810218	G	A	0.5965	0.011039	0	0.0989	35364	4496_MMP12	2919.86
MMP12	rs117698348	11	102927698	G	A	0.2089	0.015636	1.04e-40	0.07575	35364	4496_MMP12	178.495
MMP12	rs1939536	11	102986094	C	G	0.1681	0.025176	2.44e-11	0.02644	35364	4496_MMP12	44.5822
MMP12	rs118070112	11	103318943	G	A	-0.3569	0.033118	4.45e-27	0.01601	35364	4496_MMP12	116.135
MMP12	rs80072274	11	103774031	A	G	-0.1816	0.023516	1.14e-14	0.03284	35364	4496_MMP12	59.6355
MMP12	rs187672647	11	103816234	C	T	-0.2894	0.051711	2.19e-08	0.00648	35364	4496_MMP12	31.3207
NCAM1	rs61902388	11	112771352	T	C	0.1438	0.00852	6.44e-64	0.45148	35362	4498_NCAM1	284.865
NCAM1	rs11214489	11	113105212	T	C	-0.2693	0.010819	8.99e-137	0.18757	35364	4498_NCAM1	619.582
NCAM1	rs2288158	11	113262954	G	T	0.327	0.012566	2.69e-149	0.13012	35365	4498_NCAM1	677.176
NCAM1	rs1318331	11	114134361	TT	TC	-0.0524	0.008729	1.94e-09	0.38623	35369	4498_NCAM1	36.0358
PDGFA	rs145134253	7	512706	A	C	-0.2978	0.043211	5.51e-12	0.01018	35323	4499_PDGFA	47.4964
PDGFA	rs150821630	7	533360	A	G	0.143	0.023057	5.57e-10	0.03212	35323	4499_PDGFA	38.4651
PDGFA	rs113405464	7	605294	T	C	-0.2999	0.051574	6.07e-09	0.00737	35323	4499_PDGFA	33.8136
CLEC11A	rs77578935	19	49910928	A	G	0.247	0.02622	4.49e-21	0.02598	35378	4500_CLEC11A	88.7419
CLEC11A	rs117120439	19	50684017	T	C	0.2075	0.0259	1.13e-15	0.02726	35369	4500_CLEC11A	64.1855
CLEC11A	rs573489250	19	50719036	A	G	1.0153	0.018831	0	0.02638	35369	4500_CLEC11A	2906.98
CLEC11A	rs34734775	19	50752501	T	G	-0.0646	0.009289	3.53e-12	0.44146	35358	4500_CLEC11A	48.3645
PRSS22	rs3094789	16	2772835	C	G	0.0683	0.010458	6.55e-11	0.19609	35319	4534_PRSS22	42.6525
PRSS22	rs7204669	16	2860735	A	G	0.2393	0.009026	7.12e-155	0.29505	35321	4534_PRSS22	702.902
PRSS22	rs76110063	16	2883108	T	C	0.1738	0.024193	6.78e-13	0.03104	35322	4534_PRSS22	51.6084
PRSS22	rs574532027	16	3211312	TA	AA	0.2138	0.026381	5.3e-16	0.02624	35331	4534_PRSS22	65.68
BST1	rs144572272	4	15157963	C	T	-0.9948	0.01559	0	0.02353	35365	4535_BST1	4071.73
BST1	rs112500385	4	15241317	A	C	0.2955	0.017354	5.12e-65	0.05532	35365	4535_BST1	289.945
BST1	rs78347344	4	15260616	A	G	0.2412	0.04082	3.45e-09	0.00936	35365	4535_BST1	34.9147
BST1	rs148615120	4	15386855	A	G	0.1953	0.019242	3.32e-24	0.04562	35365	4535_BST1	103.016
BST1	rs115691060	4	15427478	T	C	0.5115	0.02379	1.52e-102	0.02965	35365	4535_BST1	462.277
BST1	rs116152416	4	15472842	C	T	-1.0991	0.016628	0	0.02092	35365	4535_BST1	4369.12
BST1	rs12649187	4	15474620	C	A	-1.2452	0.018999	0	0.01731	35365	4535_BST1	4295.53
BST1	rs73235018	4	15495006	T	A	-1.232	0.016638	0	0.02178	35365	4535_BST1	5483.01
BST1	rs10007824	4	15734426	G	A	-0.3375	0.010449	6.88e-229	0.17325	35363	4535_BST1	1043.27
BST1	rs10428501	4	15981995	T	C	0.1151	0.008109	9.9e-46	0.42698	35363	4535_BST1	201.473
BST1	rs971636	4	16464173	G	A	-0.1958	0.021485	8e-20	0.03515	35360	4535_BST1	83.0529
BST1	rs62296952	4	16670242	T	A	0.2236	0.0276	5.43e-16	0.02126	35355	4535_BST1	65.6335
CDON	rs61029109	11	125973136	C	G	-0.0714	0.009223	9.79e-15	0.27379	35373	4541_CDON	59.9311
CDON	rs7120521	11	126012278	T	C	-0.6652	0.012478	0	0.07575	35368	4541_CDON	2841.94
CDON	rs562672	11	126113569	T	C	0.0949	0.00853	9.43e-29	0.37214	35367	4541_CDON	123.775
CDON	rs607980	11	126132788	A	G	-0.1396	0.014819	4.49e-21	0.08817	35367	4541_CDON	88.7428
ADGRE2	rs117798403	19	14106735	G	C	0.3072	0.041963	2.47e-13	0.01095	35367	4546_ADGRE2	53.5932
ADGRE2	rs375122042	19	14350216	T	C	0.4536	0.040948	1.61e-28	0.01132	35374	4546_ADGRE2	122.71
ADGRE2	rs116910289	19	14363842	T	C	0.1541	0.018409	5.72e-17	0.05915	35371	4546_ADGRE2	70.0721
ADGRE2	rs888875	19	14380861	C	G	0.1258	0.009547	1.19e-39	0.27647	35369	4546_ADGRE2	173.631
ADGRE2	rs67023356	19	14396821	G	A	0.364	0.00776	0	0.26435	35370	4546_ADGRE2	2200.29
ADGRE2	rs145145957	19	14479214	C	T	-0.1497	0.018736	1.35e-15	0.05638	35374	4546_ADGRE2	63.8396
ADGRE2	rs144196512	19	14543983	G	C	0.2917	0.035421	1.79e-16	0.01412	35374	4546_ADGRE2	67.819
ADGRE2	rs138513656	19	14593959	ATCATAAAACAAACAAACAAACAAACAAACAAAC	CTCATAAAACAAACAAACAAACAAACAAACAAAC	-0.3006	0.046266	8.18e-11	0.00819	35376	4546_ADGRE2	42.2138
FUT3	rs80124263	19	5186567	G	C	0.1616	0.019566	1.47e-16	0.05328	35362	4548_FUT3	68.2148
FUT3	rs75136459	19	5725127	T	G	-0.3696	0.032317	2.75e-30	0.01834	35364	4548_FUT3	130.798
FUT3	rs28721898	19	5814662	T	C	-0.4651	0.009833	0	0.14891	35362	4548_FUT3	2237.28
FUT3	rs3894326	19	5843773	T	A	-0.5772	0.019003	1.19e-202	0.05508	35364	4548_FUT3	922.589
FUT3	rs77315797	19	6021523	A	G	0.1064	0.01154	2.96e-20	0.17875	35371	4548_FUT3	85.0103
FUT3	rs138022188	19	6234002	A	T	-0.386	0.03928	8.63e-23	0.01202	35369	4548_FUT3	96.5676
FUT3	rs146505276	19	6279556	T	C	-0.2536	0.027151	9.62e-21	0.02752	35370	4548_FUT3	87.2422
FUT3	rs61003547	19	6373676	T	C	-0.1419	0.01653	9.14e-18	0.07807	35374	4548_FUT3	73.6918
FUT3	rs75437292	19	6767715	C	T	-0.1461	0.020714	1.75e-12	0.04977	35368	4548_FUT3	49.7476
FUT5	rs4807031	19	5405782	A	G	-0.5031	0.032952	1.25e-52	0.01871	35362	4549_FUT5	233.102
FUT5	rs67027797	19	5513004	C	T	0.373	0.042274	1.11e-18	0.01125	35362	4549_FUT5	77.8522
FUT5	rs116316951	19	5520889	T	G	-0.6099	0.085878	1.23e-12	0.0025	35362	4549_FUT5	50.4375
FUT5	rs113027608	19	5578392	G	C	-0.3233	0.021655	2.11e-50	0.04379	35366	4549_FUT5	222.892
FUT5	rs372975538	19	5627176	TCTTAAAAAAAGGGGGGGT	TCTTAAAAAAAAGGGGGGT	-0.3892	0.02254	8.28e-67	0.04272	35358	4549_FUT5	298.152
FUT5	rs145405806	19	5744815	A	G	0.5566	0.034131	8.69e-60	0.01781	35363	4549_FUT5	265.943
FUT5	rs11878862	19	5817207	G	A	-0.5911	0.010692	0	0.09987	35363	4549_FUT5	3056.36
FUT5	rs3745635	19	5844332	T	C	-1.0042	0.018845	0	0.0298	35363	4549_FUT5	2839.54
FUT5	rs77037548	19	6011909	C	T	-0.4079	0.055244	1.54e-13	0.00621	35371	4549_FUT5	54.5177
FUT5	rs117232445	19	6215052	T	C	0.1181	0.020945	1.72e-08	0.04733	35370	4549_FUT5	31.7936
FUT5	rs116101441	19	6387574	A	G	0.1279	0.022719	1.81e-08	0.04097	35374	4549_FUT5	31.693
FUT5	rs11882988	19	6868932	T	G	-0.3233	0.032403	1.91e-23	0.01909	35374	4549_FUT5	99.5499
KYNU	rs7575509	2	141981296	C	T	0.0554	0.008062	6.36e-12	0.48451	35354	4559_KYNU	47.2209
KYNU	rs10206294	2	142808210	G	A	-0.1792	0.015453	4.29e-31	0.08134	35352	4559_KYNU	134.478
KYNU	rs7607734	2	142988231	G	A	-0.4275	0.009486	0	0.14545	35363	4559_KYNU	2030.98
KYNU	rs3795872	2	143487718	A	G	-0.103	0.008956	1.31e-30	0.28751	35365	4559_KYNU	132.265
PLCG1	rs753381	20	41168825	C	T	0.0669	0.007994	5.8e-17	0.47315	35372	4563_PLCG1	70.0364
PLXNC1	rs73218896	12	93705107	G	C	-0.3326	0.024633	1.52e-41	0.0325	35368	4564_PLXNC1	182.31
PLXNC1	rs270862	12	93960209	G	A	-0.4053	0.027462	2.7e-49	0.02497	35369	4564_PLXNC1	217.816
PLXNC1	rs11107427	12	94179118	A	G	0.4018	0.023136	1.46e-67	0.03628	35368	4564_PLXNC1	301.608
PLXNC1	rs115651556	12	94220122	A	G	-2.0436	0.02548	0	0.01483	35368	4564_PLXNC1	6432.69
PLXNC1	rs117699264	12	94225784	A	G	0.2407	0.028095	1.06e-17	0.02545	35368	4564_PLXNC1	73.3997
PLXNC1	rs75428297	12	94239451	T	C	-0.7875	0.024805	3.45e-221	0.03166	35368	4564_PLXNC1	1007.91
PLXNC1	rs117013318	12	94243425	T	C	0.1754	0.028326	5.93e-10	0.02442	35368	4564_PLXNC1	38.3432
PLXNC1	rs12829636	12	94245546	G	A	-0.4414	0.024377	2.79e-73	0.0332	35368	4564_PLXNC1	327.872
PLXNC1	rs12231228	12	94368573	CAGC	TAGC	-0.3087	0.030081	1.04e-24	0.02154	35367	4564_PLXNC1	105.315
PLXNC1	rs141186127	12	94573868	T	C	0.2637	0.037508	2.06e-12	0.0128	35367	4564_PLXNC1	49.4279
PLXNC1	rs12302104	12	94935299	A	G	-0.7202	0.038889	1.45e-76	0.01235	35368	4564_PLXNC1	342.967
SLITRK5	rs77890324	13	87014151	C	G	-0.0933	0.013778	1.27e-11	0.09713	35339	4568_SLITRK5	45.8554
SLITRK5	rs4771285	13	87445032	T	A	-0.0512	0.008312	7.28e-10	0.41791	35339	4568_SLITRK5	37.9428
SLITRK5	rs111977805	13	87806778	G	A	0.1851	0.022195	7.45e-17	0.03575	35339	4568_SLITRK5	69.5509
SLITRK5	rs12877225	13	87995130	A	G	-0.1355	0.009365	1.93e-47	0.25626	35339	4568_SLITRK5	209.345
SLITRK5	rs4502088	13	88602637	A	T	0.1172	0.008233	5.55e-46	0.43862	35340	4568_SLITRK5	202.646
EPB41	rs204074	1	28865051	C	T	-0.098	0.012543	5.57e-15	0.11346	35368	4706_EPB41	61.0449
EPB41	rs12403568	1	29131266	T	G	-0.0515	0.007955	9.56e-11	0.47071	35370	4706_EPB41	41.9116
TFF3	rs2839493	21	42375588	A	G	-0.1492	0.01378	2.57e-27	0.09506	35335	4721_TFF3	117.23
TFF3	rs142554955	21	42699126	G	A	-0.2602	0.034558	5.1e-14	0.01415	35328	4721_TFF3	56.6914
TFF3	rs395306	21	43036637	A	G	-0.3489	0.0589	3.15e-09	0.00532	35283	4721_TFF3	35.089
AFM	rs183552068	4	72637640	A	G	-0.2279	0.034111	2.37e-11	0.01409	35350	4763_AFM	44.6375
AFM	rs72858937	4	73539253	T	C	-0.7517	0.036051	1.49e-96	0.01389	35353	4763_AFM	434.765
AFM	rs6852471	4	73539499	G	T	0.2877	0.029605	2.53e-22	0.01946	35353	4763_AFM	94.4386
SMPDL3A	rs28385609	6	122801319	T	C	-0.3023	0.010746	4.14e-174	0.17027	35348	4771_SMPDL3A	791.376
SMPDL3A	rs9401605	6	122875195	A	G	-0.0464	0.008232	1.74e-08	0.42431	35351	4771_SMPDL3A	31.7706
SMPDL3A	rs149943355	6	123525418	T	C	-0.2782	0.042469	5.73e-11	0.00921	35355	4771_SMPDL3A	42.9112
GSN	rs10985149	9	121087894	T	C	-0.5327	0.035023	3.04e-52	0.01295	35374	4775_GSN	231.344
GSN	rs10818526	9	121312687	C	G	-0.1302	0.008922	3.08e-48	0.29441	35373	4775_GSN	212.96
GSN	rs57455029	9	121785217	A	G	-0.137	0.017996	2.68e-14	0.0547	35371	4775_GSN	57.9548
GSN	rs139301169	9	121791334	A	G	-0.3613	0.029803	7.99e-34	0.01959	35371	4775_GSN	146.966
LPO	rs56044323	17	57648540	GAGTT	GAGTC	-0.3104	0.040661	2.28e-14	0.01187	35370	4801_LPO	58.2757
LPO	rs7219860	17	58243910	A	G	-0.2901	0.009467	3.2e-206	0.26347	35369	4801_LPO	939.011
LPO	rs149925361	17	58656196	T	C	0.167	0.028265	3.46e-09	0.02284	35370	4801_LPO	34.9088
ITIH4	rs77347777	3	52814191	T	C	-0.1433	0.014533	6.2e-23	0.08722	35351	4811_ITIH4	97.2259
ITIH4	rs149962477	3	53761293	G	A	-0.3625	0.047306	1.82e-14	0.0067	35348	4811_ITIH4	58.7197
SELL	rs11807589	1	168941575	G	T	0.0641	0.010426	7.83e-10	0.19949	35361	4831_SELL	37.799
SELL	rs6136	1	169594713	G	T	-0.1729	0.012651	1.61e-42	0.12391	35360	4831_SELL	186.784
SELL	rs75776028	1	169684654	G	A	-0.4017	0.006718	0	0.30423	35362	4831_SELL	3575.39
SELL	rs12044633	1	170210022	G	A	0.0651	0.0087	7.28e-14	0.35421	35361	4831_SELL	55.9917
SELL	rs17350144	1	170259154	C	T	-0.1183	0.013874	1.5e-17	0.09956	35361	4831_SELL	72.7053
EPHA2	rs114984343	1	15213402	T	C	0.1792	0.024973	7.19e-13	0.02755	35385	4834_EPHA2	51.4914
EPHA2	rs36086195	1	16184399	T	C	-0.1365	0.008311	1.29e-60	0.42999	35386	4834_EPHA2	269.748
EPHA2	rs2920115	1	16578642	C	A	-0.349	0.028326	6.99e-35	0.02355	35328	4834_EPHA2	151.803
EPHA2	rs564944753	1	16609060	A	G	-0.112	0.020501	4.68e-08	0.04546	35379	4834_EPHA2	29.846
NTRK2	rs1624327	9	84814375	G	A	0.0682	0.009117	7.4e-14	0.29515	35363	4866_NTRK2	55.9583
VEGFA	rs145598552	6	43397107	A	G	0.1831	0.027019	1.23e-11	0.02651	35368	4867_VEGFA	45.9238
VEGFA	rs2759270	6	43721658	A	G	-0.0701	0.009214	2.79e-14	0.33862	35366	4867_VEGFA	57.8815
VEGFA	rs4426996	6	43920200	A	G	-0.1931	0.01387	4.62e-44	0.1105	35361	4867_VEGFA	193.826
VEGFA	rs7739450	6	43943861	A	G	-0.4288	0.00656	0	0.4652	35363	4867_VEGFA	4272.69
VEGFA	rs9296424	6	43968149	T	C	0.1284	0.011743	7.92e-28	0.16347	35363	4867_VEGFA	119.556
VEGFA	rs11966089	6	43991379	T	C	0.1259	0.01195	5.93e-26	0.15889	35364	4867_VEGFA	110.998
ANG	rs1954001	14	19990611	C	T	-0.0595	0.008786	1.27e-11	0.37947	35334	4874_ANG	45.8618
ANG	rs71410230	14	20375572	A	G	-0.221	0.027882	2.26e-15	0.02429	35339	4874_ANG	62.8256
ANG	rs148025035	14	20487214	C	T	0.2107	0.027591	2.23e-14	0.02326	35326	4874_ANG	58.3169
ANG	rs56067458	14	20628596	T	C	-0.2846	0.01398	3.95e-92	0.10014	35329	4874_ANG	414.434
ANG	rs4981311	14	20674854	A	G	0.6023	0.008234	0	0.16879	35335	4874_ANG	5350.62
ANG	rs12433905	14	20690144	A	G	0.5636	0.008912	0	0.15125	35337	4874_ANG	3999.37
ANG	rs1888563	14	20741712	G	A	0.0882	0.00855	5.98e-25	0.44977	35341	4874_ANG	106.416
ANG	rs4982411	14	21107800	ATGTATGTATACACACACACACACACACACACACATAT	ATGTGTGTATACACACACACACACACACACACACATAT	-0.5286	0.03855	8.58e-43	0.01222	35337	4874_ANG	188.021
F10	rs3211757	13	113135954	AC	AT	0.1489	0.008381	1.28e-70	0.42623	34867	4878_F10	315.644
F10	rs5960	13	113147423	T	C	0.1722	0.01329	2.15e-38	0.10971	34864	4878_F10	167.887
CCL7	rs111629662	17	34028038	A	G	0.711	0.031846	2.07e-110	0.0167	35368	4886_CCL7	498.459
CCL7	rs117971411	17	34062410	G	A	-0.2696	0.029857	1.72e-19	0.01981	35371	4886_CCL7	81.5356
CCL7	rs117954971	17	34093505	T	C	0.1325	0.023792	2.56e-08	0.03144	35371	4886_CCL7	31.0149
CCL7	rs41274294	17	34288152	C	T	-0.4679	0.024875	6.21e-79	0.02757	35373	4886_CCL7	353.818
CCL7	rs12451323	17	34307079	C	T	-0.5669	0.00943	0	0.13553	35373	4886_CCL7	3614.01
CCL7	rs148179811	17	34466322	A	C	0.5344	0.030775	1.52e-67	0.01698	35369	4886_CCL7	301.534
CCL7	rs7215934	17	34592931	A	T	-0.0822	0.009752	3.48e-17	0.23948	35369	4886_CCL7	71.0487
C3	rs10408682	19	6699319	T	C	-0.0829	0.012139	8.54e-12	0.12699	35372	4900_C3	46.6384
F5	rs1591734	1	169302664	T	C	-0.1739	0.012043	2.89e-47	0.1303	35364	4906_F5	208.511
F5	rs61808983	1	169505159	T	C	-0.6473	0.013108	0	0.07171	35363	4906_F5	2438.59
F5	rs6028	1	169582444	CTG	TTG	-0.147	0.009089	7.86e-59	0.26838	35360	4906_F5	261.579
ENG	rs111334142	9	126852864	G	T	-0.1347	0.022575	2.42e-09	0.03645	35361	4908_ENG	35.6024
ENG	rs4836574	9	127677923	GACT	AACT	1.9102	0.066851	1.42e-179	0.00421	35362	4908_ENG	816.473
ENG	rs11794565	9	127838998	T	C	0.1861	0.008538	2.55e-105	0.43984	35359	4908_ENG	475.095
ENG	rs147893675	9	128704843	A	G	0.2865	0.029401	1.95e-22	0.02202	35360	4908_ENG	94.9566
GSTP1	rs1254123	11	67567341	C	T	-0.1262	0.007962	1.4e-56	0.46937	35363	4911_GSTP1	251.232
GSTP1	rs7944391	11	67752577	C	T	-0.0447	0.00806	2.92e-08	0.45193	35358	4911_GSTP1	30.7571
CCL16	rs201155809	17	35202176	G	C	-0.7201	0.052077	1.74e-43	0.00702	35369	4913_CCL16	191.203
CCL16	rs147253152	17	35502703	T	C	-0.2016	0.023494	9.42e-18	0.0363	35368	4913_CCL16	73.6321
CCL16	rs117517474	17	35556493	C	T	-0.4169	0.042634	1.39e-22	0.01071	35370	4913_CCL16	95.6206
CCL16	rs112903425	17	35833027	T	C	-0.6196	0.034242	3.5e-73	0.01802	35370	4913_CCL16	327.42
CCL16	rs62078064	17	35960344	T	G	-0.3935	0.007523	0	0.22801	35365	4913_CCL16	2735.94
CCL16	rs145550637	17	36050714	A	G	-1.0918	0.047147	1.22e-118	0.00889	35370	4913_CCL16	536.263
CCL16	rs11263776	17	36611889	A	G	0.0831	0.009512	2.42e-18	0.3056	35379	4913_CCL16	76.3235
CCL16	rs140379398	17	36913357	A	G	-0.346	0.034298	6.24e-24	0.01646	35375	4913_CCL16	101.769
LYZ	rs3730492	12	68808235	G	T	0.1367	0.023447	5.54e-09	0.03169	35363	4920_LYZ	33.9909
LYZ	rs142603793	12	68821858	A	G	0.1648	0.024837	3.24e-11	0.028	35362	4920_LYZ	44.0267
LYZ	rs7486911	12	69100391	A	G	0.1016	0.009611	4.07e-26	0.24428	35363	4920_LYZ	111.751
LYZ	rs6581886	12	69221310	C	T	-0.3507	0.006676	0	0.38815	35364	4920_LYZ	2759.55
LYZ	rs17225272	12	69433629	C	G	0.2381	0.012937	1.21e-75	0.11193	35365	4920_LYZ	338.728
LYZ	rs1152971	12	69919229	T	A	0.1523	0.013802	2.61e-28	0.09423	35366	4920_LYZ	121.763
CCL19	rs1810819	9	34659076	T	C	-0.0483	0.008571	1.75e-08	0.33245	35350	4922_CCL19	31.7564
MMP1	rs146313897	11	102266919	T	C	0.1738	0.018043	5.83e-22	0.05841	35362	4924_MMP1	92.7859
MMP1	rs117892034	11	102342643	T	C	0.208	0.01727	2.09e-33	0.06377	35362	4924_MMP1	145.058
MMP1	rs74675136	11	102591634	T	C	-0.8771	0.04129	3.89e-100	0.01078	35366	4924_MMP1	451.241
MMP1	rs470358	11	102797971	C	T	-0.1314	0.00895	8.38e-49	0.35849	35364	4924_MMP1	215.548
MMP1	rs1144393	11	102798678	C	T	0.3779	0.006269	0	0.35188	35362	4924_MMP1	3633.77
MMP1	rs12792912	11	102930574	G	T	0.1179	0.008561	3.81e-43	0.4684	35363	4924_MMP1	189.661
MMP1	rs1905067	11	103623262	T	A	0.108	0.012547	7.44e-18	0.13402	35358	4924_MMP1	74.0914
MMP13	rs17860571	11	102947442	G	T	0.0618	0.009175	1.63e-11	0.24865	35364	4925_MMP13	45.3696
SHBG	rs858519	17	7628647	C	T	0.1691	0.008188	9.52e-95	0.47003	35378	4929_SHBG	426.512
SHBG	rs138463539	17	7713065	A	G	0.1726	0.026542	7.88e-11	0.02382	35377	4929_SHBG	42.2877
SHBG	rs55662831	17	7726875	A	G	0.0865	0.008511	2.91e-24	0.36924	35379	4929_SHBG	103.293
STC1	rs13262489	8	23835137	T	C	0.1255	0.013654	3.89e-20	0.10108	35370	4930_STC1	84.4827
ANXA1	rs7357731	9	73175019	A	G	-0.3368	0.025326	2.36e-40	0.026	35358	4960_ANXA1	176.852
ANXA2	rs12911676	15	59354792	C	T	0.0824	0.012438	3.47e-11	0.1272	35368	4961_ANXA2	43.8888
ANXA2	rs80259650	15	59537771	T	G	0.2431	0.019792	1.12e-34	0.04534	35372	4961_ANXA2	150.866
ANXA2	rs2414649	15	59883035	G	T	0.0683	0.008304	1.95e-16	0.47103	35371	4961_ANXA2	67.6498
ANXA2	rs72744872	15	60331026	T	C	0.1298	0.009891	2.42e-39	0.23007	35369	4961_ANXA2	172.214
ANXA2	rs67827628	15	60390021	C	T	0.624	0.011162	0	0.09853	35366	4961_ANXA2	3125.25
ANXA2	rs150323374	15	60682309	C	G	0.3441	0.047418	3.96e-13	0.00757	35369	4961_ANXA2	52.6602
CDNF	rs79688957	10	14138082	C	T	-0.2483	0.024532	4.44e-24	0.02868	35367	4962_CDNF	102.444
CDNF	rs17154841	10	14203212	G	T	-0.4545	0.041702	1.17e-27	0.00887	35368	4962_CDNF	118.783
CDNF	rs79088080	10	14565121	A	G	-0.3312	0.03748	9.85e-19	0.01246	35368	4962_CDNF	78.0875
CDNF	rs61738953	10	14820083	G	C	-0.757	0.020946	5.29e-286	0.0401	35366	4962_CDNF	1306.14
CDNF	rs10906854	10	15193646	GGATTCTCTCTTGCCTGCCACC	GGATTCTCTCTTGTCTGCCACC	-0.0585	0.008309	1.92e-12	0.44972	35366	4962_CDNF	49.5695
CDNF	rs146083147	10	15443270	A	G	-0.4544	0.043314	9.51e-26	0.00864	35367	4962_CDNF	110.058
ERAP1	rs111968574	5	95782798	G	A	0.2301	0.014218	6.55e-59	0.0888	35348	4964_ERAP1	261.912
ERAP1	rs143406946	5	96169871	A	G	-0.61	0.061025	1.59e-23	0.00463	35348	4964_ERAP1	99.9181
ERAP1	rs4326166	5	96473624	T	C	0.3354	0.004743	0	0.28129	35348	4964_ERAP1	5000.57
ERAP1	rs78757066	5	96667695	C	A	-0.875	0.012447	0	0.03126	35349	4964_ERAP1	4941.82
ERAP1	rs75579997	5	96750847	A	G	0.6166	0.028391	1.38e-104	0.02049	35349	4964_ERAP1	471.678
ERAP1	rs27433	5	96774231	G	T	-0.8593	0.006239	0	0.12704	35349	4964_ERAP1	18969.7
ERAP1	rs144865827	5	96870713	T	G	1.0771	0.0439	6.2e-133	0.00953	35348	4964_ERAP1	601.981
ERAP1	rs147414420	5	96891447	G	A	-0.7297	0.020961	1.55e-265	0.03628	35348	4964_ERAP1	1211.89
ERAP1	rs2548422	5	97273671	G	A	0.274	0.026616	7.45e-25	0.02457	35346	4964_ERAP1	105.978
ERAP1	rs114207572	5	97686595	C	T	0.28	0.028682	1.63e-22	0.01929	35342	4964_ERAP1	95.3009
ERAP1	rs116290387	5	97737699	A	G	0.2666	0.035284	4.16e-14	0.01387	35340	4964_ERAP1	57.0906
ERAP1	rs10066356	5	97792422	T	A	-0.3664	0.019326	3.69e-80	0.04442	35342	4964_ERAP1	359.44
CAPG	rs78163036	2	85119269	A	G	0.0709	0.010993	1.12e-10	0.16503	35343	4968_CAPG	41.5968
CAPG	rs72934690	2	85303276	A	G	-0.1444	0.017065	2.63e-17	0.06118	35344	4968_CAPG	71.6014
CAPG	rs950362	2	85349849	A	G	-1.2075	0.025239	0	0.0169	35344	4968_CAPG	2288.92
CAPG	rs62162757	2	85429665	A	C	0.195	0.008686	1.31e-111	0.32789	35342	4968_CAPG	503.999
CA1	rs150027632	8	85035377	A	C	-0.1459	0.020566	1.3e-12	0.04112	35349	4969_CA1	50.3281
CA1	rs2725290	8	85374801	C	T	0.1008	0.01007	1.38e-23	0.19372	35349	4969_CA1	100.199
CA1	rs117634905	8	85629747	G	A	-1.0942	0.045695	1.02e-126	0.00789	35347	4969_CA1	573.398
CTSZ	rs127432	20	58609221	C	T	0.0623	0.008404	1.24e-13	0.47159	35374	4971_CTSZ	54.9546
CTSZ	rs7353214	20	58963585	G	C	0.0682	0.008726	5.46e-15	0.35802	35381	4971_CTSZ	61.0855
CTSZ	rs148370779	20	59027157	T	C	-1.6072	0.024496	0	0.01666	35381	4971_CTSZ	4304.77
CTSZ	rs77816791	20	59422598	C	T	-0.2022	0.029587	8.25e-12	0.02143	35378	4971_CTSZ	46.7047
CTSZ	rs141127040	20	59453992	A	C	-0.2229	0.032771	1.03e-11	0.01619	35377	4971_CTSZ	46.2637
DBNL	rs56665454	7	44037871	T	C	0.0716	0.008425	1.92e-17	0.35519	35355	4978_DBNL	72.2248
DPT	rs3916568	1	168545940	T	C	-0.1027	0.010408	5.74e-23	0.2066	35364	4979_DPT	97.3658
DPT	rs11591169	1	168688857	A	G	0.4007	0.040239	2.33e-23	0.01056	35362	4979_DPT	99.1618
DPT	rs7542028	1	168718584	T	C	0.1446	0.01545	8.01e-21	0.08105	35362	4979_DPT	87.5951
DPT	rs761519	1	168727116	A	T	0.318	0.006614	0	0.46571	35362	4979_DPT	2311.67
DPT	rs78637095	1	168735147	A	G	0.3804	0.019729	7.66e-83	0.04773	35362	4979_DPT	371.767
DPT	rs981258	1	168949432	AAT	TAT	0.1293	0.008481	1.77e-52	0.43845	35361	4979_DPT	232.436
DPT	rs75969334	1	169056900	G	A	-0.5249	0.029766	1.35e-69	0.02013	35361	4979_DPT	310.965
PI3	rs6073532	20	44731172	T	C	0.2567	0.033398	1.52e-14	0.0155	35370	4982_PI3	59.076
PI3	rs17332620	20	45148865	T	C	0.3382	0.010174	2.57e-242	0.20122	35368	4982_PI3	1105
PI3	rs2297201	20	46056339	T	C	0.1211	0.01962	6.74e-10	0.04737	35369	4982_PI3	38.097
ESD	rs79668640	13	46334718	C	T	-0.1824	0.021345	1.28e-17	0.035	35360	4984_ESD	73.0226
ESD	rs2298087	13	46777268	C	T	-0.3585	0.013851	1.03e-147	0.08957	35360	4984_ESD	669.909
ESD	rs17069005	13	46849983	G	A	-0.0954	0.013866	5.97e-12	0.0936	35366	4984_ESD	47.3363
FGG	rs4220	4	154570607	A	G	0.1767	0.011391	2.87e-54	0.15374	35381	4989_FGG	240.63
GP1BA	rs117107082	17	4841942	T	C	-0.1759	0.025927	1.17e-11	0.02592	35379	4990_GP1BA	46.0285
GP1BA	rs72835078	17	4923297	T	G	0.2536	0.014843	1.91e-65	0.08167	35379	4990_GP1BA	291.914
GP1BA	rs238241	17	4947777	G	A	0.1685	0.017671	1.49e-21	0.0578	35381	4990_GP1BA	90.9238
GP1BA	rs117240565	17	5788807	A	G	-0.1331	0.020389	6.66e-11	0.04322	35377	4990_GP1BA	42.6152
GPC5	rs117858485	13	90475235	T	C	0.1462	0.026086	2.09e-08	0.02468	35362	4991_GPC5	31.4109
GPC5	rs146289236	13	90574982	C	T	-0.1993	0.029922	2.73e-11	0.01785	35360	4991_GPC5	44.3643
GPC5	rs118047365	13	90771070	A	G	0.1534	0.024684	5.14e-10	0.02878	35361	4991_GPC5	38.6207
GPC5	rs78782477	13	91147747	A	C	-0.16	0.023243	5.82e-12	0.03314	35355	4991_GPC5	47.3866
GPC5	rs1330064	13	91405002	A	G	-0.2067	0.008703	1.06e-124	0.31533	35355	4991_GPC5	564.083
GPC5	rs547293	13	91750863	C	T	-0.4163	0.008646	0	0.16885	35355	4991_GPC5	2318.37
GPC5	rs7981451	13	91803777	GATAGACACACACACACACACACACACACAG	GACAGACACACACACACACACACACACACAG	-0.4912	0.032486	1.19e-51	0.01684	35346	4991_GPC5	228.625
GPC5	rs146360682	13	91914290	G	T	0.1895	0.029345	1.06e-10	0.01994	35358	4991_GPC5	41.7014
GPC5	rs77061079	13	93362509	A	C	0.144	0.016488	2.47e-18	0.06579	35363	4991_GPC5	76.2762
GPC5	rs140134477	13	93433776	T	C	-0.2212	0.030782	6.67e-13	0.01943	35364	4991_GPC5	51.6389
GRN	rs16940462	17	44030998	C	A	-0.1178	0.0183	1.22e-10	0.05389	35373	4992_GRN	41.437
GRN	rs5848	17	44352876	T	C	-0.2177	0.00937	2.05e-119	0.25559	35370	4992_GRN	539.806
GRN	rs35283843	17	44558348	C	T	-0.1125	0.018391	9.54e-10	0.05305	35367	4992_GRN	37.4192
GRN	rs17759537	17	45340092	A	G	-0.1491	0.024397	9.87e-10	0.02864	35364	4992_GRN	37.3493
HRG	rs73175579	3	185806391	A	C	-0.1536	0.02584	2.78e-09	0.03213	35359	4996_HRG	35.3344
HRG	rs7619432	3	186235962	T	G	0.1491	0.016671	3.77e-19	0.07912	35354	4996_HRG	79.9893
HRG	rs6444134	3	186475135	T	C	0.2005	0.009461	1.14e-99	0.35567	35366	4996_HRG	449.112
HRG	rs7627243	3	186520043	TAGGAAAAA	TGGGAAAAA	0.2621	0.009952	7.21e-153	0.28229	35367	4996_HRG	693.607
HRG	rs66965282	3	186640979	G	A	1.1096	0.008984	0	0.11299	35367	4996_HRG	15254.3
HRG	rs77978145	3	186983634	T	A	0.1325	0.015988	1.16e-16	0.08644	35360	4996_HRG	68.6821
HRG	rs77278673	3	187437604	A	G	-0.1287	0.012705	4.06e-24	0.14891	35367	4996_HRG	102.614
LGALS3BP	rs9916673	17	78947889	T	C	-0.0771	0.011173	5.18e-12	0.17042	35386	5000_LGALS3BP	47.6178
LGALS3BP	rs3826311	17	78975444	C	T	0.1991	0.010442	4.79e-81	0.20273	35383	5000_LGALS3BP	363.559
MAPK12	rs732405	22	50190863	G	T	0.0955	0.009193	2.81e-25	0.25985	35335	5005_MAPK12	107.918
MAPK12	rs3817818	22	50260902	G	C	-0.2159	0.008187	3.02e-153	0.42745	35334	5005_MAPK12	695.434
MAPK13	rs10447396	6	36145821	A	G	0.1156	0.009245	7.04e-36	0.24445	35356	5006_MAPK13	156.351
AK1	rs9919018	9	127880476	A	G	-0.0601	0.009451	2.03e-10	0.24427	35357	5012_AK1	40.4383
PLA2G7	rs146031799	6	46122833	A	G	-0.1085	0.018231	2.66e-09	0.05872	35361	5015_PLA2G7	35.4192
PLA2G7	rs995946	6	46554493	T	C	0.1655	0.018096	5.92e-20	0.05729	35359	5015_PLA2G7	83.6432
PLA2G7	rs35884480	6	46664857	C	T	0.0935	0.016391	1.17e-08	0.07355	35359	5015_PLA2G7	32.5396
PLA2G7	rs72869765	6	46784232	C	T	-0.2392	0.035772	2.28e-11	0.01513	35358	5015_PLA2G7	44.7132
PLA2G7	rs115054514	6	46974036	T	A	-0.3931	0.035113	4.3e-29	0.01603	35357	5015_PLA2G7	125.334
PLA2G7	rs75217797	6	47584259	T	C	-0.3485	0.032645	1.33e-26	0.01633	35362	5015_PLA2G7	113.965
PRDX6	rs6660804	1	173469260	A	C	0.1228	0.011447	7.51e-27	0.14748	35352	5018_PRDX6	115.084
PPA1	rs2271693	10	70116838	A	G	-0.1213	0.014599	9.65e-17	0.08387	35368	5021_PPA1	69.036
PPA1	rs10823500	10	70245434	G	A	0.1753	0.008129	3.76e-103	0.41197	35372	5021_PPA1	465.039
FAP	rs188235382	2	161893728	A	G	0.2226	0.032062	3.85e-12	0.01672	35342	5029_FAP	48.2024
FAP	rs76713183	2	162197789	C	A	-0.2099	0.024252	4.92e-18	0.03043	35341	5029_FAP	74.9083
FAP	rs10490425	2	162210947	T	A	0.7805	0.033439	1.7e-120	0.01584	35341	5029_FAP	544.803
FAP	rs78722278	2	162219117	G	A	0.2808	0.024186	3.66e-31	0.0296	35341	5029_FAP	134.793
FAP	rs79900435	2	162404944	T	C	-0.1587	0.023721	2.23e-11	0.03107	35342	5029_FAP	44.7598
PRSS2	rs17712869	7	141986250	C	G	-0.1256	0.015743	1.49e-15	0.07914	35370	5034_PRSS2	63.6509
PRSS2	rs11764767	7	142443472	A	G	-0.0659	0.009503	4.07e-12	0.27724	35368	5034_PRSS2	48.0894
PRSS2	rs111448384	7	142486149	T	C	0.2352	0.024797	2.42e-21	0.0312	35369	5034_PRSS2	89.9656
PRSS2	rs1799886	7	142800839	C	T	0.2038	0.008582	1.19e-124	0.41013	35374	5034_PRSS2	563.938
PRSS2	rs77758012	7	143433227	T	C	-0.3901	0.036834	3.29e-26	0.01353	35373	5034_PRSS2	112.164
TNFAIP6	rs4233661	2	150587819	C	G	0.0957	0.008409	5.23e-30	0.36498	35345	5036_TNFAIP6	129.52
TNFAIP6	rs289953	2	151143485	C	T	0.3585	0.006161	0	0.38161	35346	5036_TNFAIP6	3385.91
TNFAIP6	rs113446745	2	151274601	A	G	-0.6825	0.029541	4.25e-118	0.01926	35346	5036_TNFAIP6	533.771
TNFAIP6	rs150477978	2	151335025	T	C	-0.4642	0.045461	1.77e-24	0.00738	35346	5036_TNFAIP6	104.264
TNFAIP6	rs193197864	2	151342439	G	A	0.2105	0.027599	2.4e-14	0.02204	35345	5036_TNFAIP6	58.1725
TNFAIP6	rs35801458	2	151816012	T	C	-0.3826	0.044532	8.58e-18	0.00853	35340	5036_TNFAIP6	73.8152
TNFAIP6	rs142660590	2	151942883	C	T	-0.2409	0.019474	3.77e-35	0.04633	35343	5036_TNFAIP6	153.025
TNFAIP6	rs28816809	2	152289171	T	C	0.2971	0.033083	2.7e-19	0.0158	35345	5036_TNFAIP6	80.6484
TNFAIP6	rs114401900	2	152334857	C	T	0.1944	0.031554	7.23e-10	0.01707	35345	5036_TNFAIP6	37.9563
CD274	rs1411262	9	5459419	T	C	-0.2424	0.00887	1.91e-164	0.25993	35368	5060_CD274	746.824
CD274	rs6476985	9	5517559	T	C	-0.0803	0.013785	5.71e-09	0.09121	35367	5060_CD274	33.9326
ICOSLG	rs56124762	21	44238591	G	A	-0.0798	0.009203	4.28e-18	0.25396	35265	5061_ICOSLG	75.1877
CD244	rs114594620	1	160731600	C	T	-0.2645	0.02646	1.58e-23	0.02348	35360	5063_CD244	99.9244
CD244	rs113896482	1	160862395	T	C	0.1251	0.021461	5.57e-09	0.03508	35365	5063_CD244	33.9793
CD300C	rs75186766	17	74299355	T	G	-0.5707	0.044989	7.13e-37	0.00767	35379	5066_CD300C	160.917
CD300C	rs72844326	17	74462952	G	T	-0.6071	0.020092	1.45e-200	0.04222	35377	5066_CD300C	913.007
CD300C	rs1699602	17	74564392	A	C	0.0968	0.010266	4.12e-21	0.20362	35380	5066_CD300C	88.9095
CD300C	rs76081401	17	74646399	A	G	-0.3093	0.03727	1.05e-16	0.01252	35380	5066_CD300C	68.8717
CD55	rs148838761	1	207061657	T	G	-0.1538	0.022591	9.9e-12	0.03459	35374	5069_CD55	46.3491
CD55	rs72742944	1	207127988	A	G	-0.2753	0.017933	3.44e-53	0.05632	35369	5069_CD55	235.671
CD55	rs4844574	1	207199596	C	G	-0.393	0.007823	0	0.22014	35370	5069_CD55	2523.7
CD55	rs2179634	1	207889722	A	G	0.059	0.008954	4.43e-11	0.32448	35369	5069_CD55	43.418
CD55	rs12032925	1	208107752	G	T	-0.0881	0.012355	9.97e-13	0.13016	35368	5069_CD55	50.8471
EPHA10	rs12074120	1	37731729	G	T	0.078	0.008841	1.12e-18	0.27252	35379	5076_EPHA10	77.8371
EPHB6	rs10243942	7	142426465	T	C	-0.0716	0.008308	6.82e-18	0.45164	35368	5078_EPHB6	74.2734
EPHB6	rs116887927	7	142701560	G	A	0.2209	0.029022	2.71e-14	0.02132	35373	5078_EPHB6	57.9344
EPHB6	rs8177107	7	142856383	G	A	-0.2683	0.010845	4.06e-135	0.17522	35374	5078_EPHB6	612.043
IL20RA	rs1167852	6	137017711	T	A	-0.0622	0.009041	5.99e-12	0.26379	35364	5085_IL20RA	47.3312
IL22RA2	rs3778288	6	136180479	A	G	-1.0405	0.068238	1.69e-52	0.00383	35365	5087_IL22RA2	232.505
IL22RA2	rs117374340	6	136205387	A	G	0.129	0.02309	2.31e-08	0.03264	35364	5087_IL22RA2	31.2127
IL22RA2	rs6904512	6	137159635	TTT	TTC	-0.4815	0.038039	1.01e-36	0.01152	35362	5087_IL22RA2	160.227
IL22RA2	rs6928015	6	137196747	TGTATTTTTTTTTTTTTTTTTG	TGTAGTTTTTTTTTTTTTTTTG	0.1409	0.01237	4.64e-30	0.13347	35354	5087_IL22RA2	129.743
IL22RA2	rs74316837	6	137342325	C	T	-0.1167	0.020962	2.59e-08	0.0415	35362	5087_IL22RA2	30.9939
IL7R	rs10058572	5	35880754	TTTTTGTTTGTTTGTTTGTTTGT	TGTTTGTTTGTTTGTTTGTTTGT	-0.0794	0.008314	1.29e-21	0.34653	35381	5089_IL7R	91.2055
LILRB1	rs78758748	19	54342285	G	C	0.1666	0.010949	2.76e-52	0.18415	35368	5090_LILRB1	231.527
LILRB1	rs7507320	19	54424086	G	A	-0.1287	0.010671	1.71e-33	0.19324	35368	5090_LILRB1	145.461
LILRB1	rs2042288	19	54502771	G	A	-0.7219	0.012638	0	0.05026	35372	5090_LILRB1	3262.85
LILRB1	rs73614672	19	54647416	G	A	0.6266	0.017588	5.27e-278	0.06031	35378	5090_LILRB1	1269.25
LILRB1	rs11574578	19	54666876	A	G	-0.2265	0.014346	3.72e-56	0.09632	35373	5090_LILRB1	249.273
LILRB1	rs192288566	19	54667482	C	G	0.3119	0.013551	3.2e-117	0.12083	35373	5090_LILRB1	529.771
LILRB1	rs113289977	19	54724551	A	G	-0.1457	0.025054	6.05e-09	0.03	35372	5090_LILRB1	33.8193
LILRB1	rs2305786	19	55379047	A	G	0.0709	0.00857	1.3e-16	0.43988	35383	5090_LILRB1	68.4433
LILRB1	rs117868499	19	55454908	A	G	-0.2234	0.021226	6.63e-26	0.04197	35381	5090_LILRB1	110.772
LILRB1	rs191514554	19	55469932	C	G	0.2972	0.034803	1.35e-17	0.01478	35381	5090_LILRB1	72.923
LILRB2	rs10426018	19	54237160	T	C	0.3619	0.035357	1.37e-24	0.01836	35370	5091_LILRB2	104.767
LILRB2	rs1889418	19	54251862	T	C	-0.8398	0.011074	0	0.08598	35369	5091_LILRB2	5750.99
LILRB2	rs146683137	19	54274733	C	T	0.3992	0.026823	4.27e-50	0.03203	35370	5091_LILRB2	221.496
LILRB2	rs437236	19	54282486	G	C	-0.9431	0.034631	2.66e-163	0.01906	35369	5091_LILRB2	741.627
LILRB2	rs150008852	19	54386656	A	G	-0.2529	0.029628	1.39e-17	0.02646	35369	5091_LILRB2	72.8606
LILRB2	rs117289898	19	54440705	C	T	-0.2787	0.041316	1.52e-11	0.01308	35371	5091_LILRB2	45.5027
LILRB2	rs4020195	19	54751294	G	A	0.0854	0.011717	3.13e-13	0.22734	35371	5091_LILRB2	53.123
LILRB2	rs4020189	19	54760150	AA	TA	-0.2952	0.041466	1.09e-12	0.01314	35372	5091_LILRB2	50.6814
LILRB2	rs72629114	19	54834807	A	G	0.1113	0.012077	3.1e-20	0.20822	35372	5091_LILRB2	84.9322
JAG1	rs2423507	20	10633691	G	C	0.0692	0.008563	6.42e-16	0.33934	35378	5092_JAG1	65.3071
JAG1	rs1051412	20	10673914	AC	AA	0.0452	0.008159	3.03e-08	0.4442	35379	5092_JAG1	30.6904
KIR2DL4	rs149314836	19	54752960	T	G	-0.1209	0.009752	2.68e-35	0.24627	35372	5095_KIR2DL4	153.697
KIR2DL4	rs146426067	19	54764435	G	C	-0.14	0.021959	1.82e-10	0.03507	35372	5095_KIR2DL4	40.6472
KIR2DL4	rs377155038	19	54768645	G	A	-0.185	0.03215	8.71e-09	0.01809	35372	5095_KIR2DL4	33.1117
KIR2DL4	rs12976350	19	54827124	C	T	-0.2608	0.008515	4.95e-206	0.38791	35372	5095_KIR2DL4	938.093
KIR2DL4	rs2916049	19	54832638	G	A	-0.1789	0.010366	9.74e-67	0.20752	35371	5095_KIR2DL4	297.85
KIR2DL4	rs374763999	19	54895046	C	T	-0.0929	0.00877	3.2e-26	0.31731	35370	5095_KIR2DL4	112.21
CD200R1	rs62263730	3	112859161	A	G	0.1152	0.008424	1.43e-42	0.3474	35363	5103_CD200R1	187.011
RTN4R	rs62222320	22	19559919	C	T	-0.2343	0.027981	5.6e-17	0.02476	35349	5105_RTN4R	70.1162
RTN4R	rs4819523	22	19810549	C	G	0.064	0.009069	1.7e-12	0.35109	35356	5105_RTN4R	49.8014
RTN4R	rs75765	22	20187436	T	C	-0.2929	0.009608	4.03e-204	0.26994	35361	5105_RTN4R	929.336
RTN4R	rs855050	22	20260868	A	G	-0.1606	0.008661	9.29e-77	0.484	35352	5105_RTN4R	343.839
RTN4R	rs117170873	22	20297133	T	C	0.2643	0.026547	2.38e-23	0.02812	35352	5105_RTN4R	99.1205
NOTCH1	rs369430724	9	136204776	C	T	-0.253	0.031614	1.22e-15	0.01744	35266	5107_NOTCH1	64.0445
NOTCH1	rs9411207	9	136514099	T	C	0.0968	0.008839	6.5e-28	0.32159	35270	5107_NOTCH1	119.935
NOTCH3	rs10417239	19	15183913	A	G	0.113	0.012723	6.59e-19	0.12757	35375	5108_NOTCH3	78.882
NRCAM	rs1034826	7	108443160	C	T	-0.0679	0.009752	3.35e-12	0.22809	35365	5109_NRCAM	48.4788
NRXN3	rs118164450	14	78399346	A	G	0.1279	0.02186	4.89e-09	0.03602	35354	5111_NRXN3	34.2327
NRXN3	rs34121288	14	79113875	T	C	-0.1599	0.008657	3.55e-76	0.34084	35355	5111_NRXN3	341.163
NRXN3	rs17598373	14	79349173	C	T	-0.0895	0.008244	1.87e-27	0.45795	35353	5111_NRXN3	117.861
NRXN3	rs4540997	14	79899803	T	C	-0.1133	0.009547	1.75e-32	0.24649	35354	5111_NRXN3	140.84
CD200	rs7619941	3	112337567	G	A	0.128	0.015789	5.18e-16	0.0677	35359	5112_CD200	65.722
ROBO2	rs73102427	3	76893679	A	G	-0.0978	0.016925	7.54e-09	0.06484	35341	5116_ROBO2	33.3903
ROBO2	rs78908809	3	77581703	A	G	0.1143	0.01423	9.56e-16	0.09586	35343	5116_ROBO2	64.5183
ROBO2	rs150130692	3	78385270	A	G	-0.1873	0.027541	1.04e-11	0.02204	35345	5116_ROBO2	46.2505
SEMA6B	rs10404223	19	4549634	G	A	0.0917	0.008314	2.77e-28	0.48158	35349	5121_SEMA6B	121.652
SEMA6B	rs73920854	19	4569123	C	G	0.1244	0.022741	4.49e-08	0.03315	35353	5121_SEMA6B	29.9241
ICAM5	rs8100972	19	10060124	G	T	0.0634	0.008699	3.14e-13	0.4968	35372	5124_ICAM5	53.1178
ICAM5	rs73009299	19	10106159	T	G	-0.0983	0.013988	2.11e-12	0.10717	35369	5124_ICAM5	49.3851
ICAM5	rs147522862	19	10139437	T	C	-0.3915	0.031801	7.9e-35	0.01842	35375	5124_ICAM5	151.559
ICAM5	rs5030347	19	10273928	A	C	-0.4809	0.007857	0	0.1762	35376	5124_ICAM5	3746.24
ICAM5	rs12460655	19	10603757	T	G	-0.4248	0.021005	6.04e-91	0.04405	35377	5124_ICAM5	409
ICAM5	rs3786721	19	11035823	C	T	-0.0879	0.008676	4.02e-24	0.49892	35378	5124_ICAM5	102.645
SLAMF6	rs12137007	1	160493616	G	A	-0.2124	0.010478	2.34e-91	0.17654	35350	5128_SLAMF6	410.915
SLAMF6	rs6662608	1	160545988	ATCTTTTTTTTTTTTTT	ATCTTTTTTTTTTTTTC	0.0576	0.008885	8.99e-11	0.28362	35352	5128_SLAMF6	42.0272
SCARF1	rs7218571	17	1252876	G	A	0.0799	0.011144	7.51e-13	0.18139	35350	5129_SCARF1	51.4057
SCARF1	rs75659293	17	1557901	C	G	-0.0954	0.014439	3.92e-11	0.09822	35356	5129_SCARF1	43.6538
SCARF1	rs4790660	17	1587670	A	C	-0.1079	0.008589	3.42e-36	0.43527	35346	5129_SCARF1	157.818
SCARF1	rs36048924	17	1631834	A	G	0.3688	0.007076	0	0.37284	35355	5129_SCARF1	2716.48
SCARF1	rs117947741	17	2115801	A	G	0.1288	0.022284	7.48e-09	0.03719	35364	5129_SCARF1	33.4076
TNFRSF19	rs61947047	13	23579770	T	C	0.1045	0.00878	1.15e-32	0.28647	35380	5131_TNFRSF19	141.659
IL27RA	rs113838482	19	13685589	C	G	0.148	0.024365	1.25e-09	0.03594	35374	5132_IL27RA	36.897
IL27RA	rs11667546	19	13957898	T	C	-0.5714	0.008624	0	0.17284	35372	5132_IL27RA	4389.98
IL27RA	rs62122122	19	14044781	C	T	-0.8688	0.046829	7.74e-77	0.00907	35371	5132_IL27RA	344.199
IL27RA	rs76543168	19	14050824	T	C	0.4347	0.037023	7.82e-32	0.01487	35370	5132_IL27RA	137.859
IL27RA	rs149340507	19	14060922	A	G	-0.4487	0.025895	2.92e-67	0.03231	35369	5132_IL27RA	300.248
IL27RA	rs34317732	19	14061996	T	C	-0.7632	0.031257	1.13e-131	0.02221	35369	5132_IL27RA	596.187
IL27RA	rs150720598	19	14208400	A	G	0.2154	0.022898	5.11e-21	0.04041	35369	5132_IL27RA	88.4904
IL27RA	rs73517823	19	14409267	A	G	-0.2022	0.027827	3.7e-13	0.02744	35370	5132_IL27RA	52.7995
IL27RA	rs2420542	19	14415307	T	C	0.4074	0.053132	1.75e-14	0.00716	35370	5132_IL27RA	58.7936
IL27RA	rs11671501	19	14596218	C	T	0.055	0.009812	2.08e-08	0.30926	35376	5132_IL27RA	31.4203
HAVCR2	rs115259373	5	156161698	G	A	0.1978	0.029507	2.03e-11	0.01919	35349	5134_HAVCR2	44.9368
HAVCR2	rs147890207	5	156313159	A	G	0.2696	0.029857	1.72e-19	0.01906	35349	5134_HAVCR2	81.5356
HAVCR2	rs79727823	5	156777707	G	A	-0.2316	0.015948	8.79e-48	0.06604	35350	5134_HAVCR2	210.894
HAVCR2	rs1975026	5	156943818	G	A	-0.4365	0.008688	0	0.15158	35351	5134_HAVCR2	2524.23
HAVCR2	rs727588	5	157272119	C	A	-0.0889	0.008121	6.84e-28	0.46341	35353	5134_HAVCR2	119.835
HAVCR2	rs115940461	5	157933878	C	A	0.2827	0.018414	3.39e-53	0.04976	35358	5134_HAVCR2	235.698
UNC5C	rs56022733	4	95347572	A	G	-0.0817	0.01281	1.8e-10	0.11014	35337	5139_UNC5C	40.6767
UNC5C	rs17383694	4	95487905	G	A	0.1674	0.008324	5.95e-90	0.39761	35338	5139_UNC5C	404.433
UNC5C	rs199995337	4	95593098	T	G	-0.0953	0.011707	3.95e-16	0.14045	35338	5139_UNC5C	66.2666
NMT1	rs1053733	17	45105660	A	G	0.0461	0.008173	1.69e-08	0.40068	35368	5196_NMT1	31.8155
PPID	rs17843929	4	158715961	T	C	0.2657	0.009163	7e-185	0.2608	35354	5202_PPID	840.829
PPID	rs112970794	4	159058781	T	C	-0.1684	0.018911	5.34e-19	0.04802	35356	5202_PPID	79.2967
GCKR	rs1260326	2	27508073	C	T	0.0866	0.008392	5.75e-25	0.34132	35373	5223_GCKR	106.489
GCKR	rs12621136	2	27649268	AAAAAAAA	CAAAAAAA	0.0669	0.011198	2.31e-09	0.14913	35376	5223_GCKR	35.692
PDK1	rs35783685	2	172458199	T	C	-0.0557	0.009363	2.69e-09	0.23407	35366	5227_PDK1	35.39
PDK1	rs35022330	2	172548130	GGGGCAGGC	AGGGCAGGC	-0.2042	0.009759	3.27e-97	0.20531	35362	5227_PDK1	437.825
PDK1	rs6723229	2	172783839	T	A	0.0469	0.008545	4.06e-08	0.31994	35363	5227_PDK1	30.1246
PCSK9	rs11591147	1	55039974	T	G	-0.8924	0.038789	3.99e-117	0.01208	35363	5231_PCSK9	529.3
PCSK9	rs472495	1	55055640	T	G	0.1566	0.008618	8.88e-74	0.35728	35364	5231_PCSK9	330.195
PCSK9	rs11206517	1	55060755	G	T	0.2014	0.018597	2.49e-27	0.0515	35364	5231_PCSK9	117.282
PCSK9	rs139110774	1	55474978	A	C	-0.2664	0.044812	2.77e-09	0.00895	35366	5231_PCSK9	35.3411
PCSK9	rs147720706	1	55802735	T	C	0.136	0.023285	5.2e-09	0.03337	35365	5231_PCSK9	34.1134
PCSK9	rs80098465	1	55858121	A	G	-0.2826	0.023975	4.54e-32	0.03091	35365	5231_PCSK9	138.94
PPIE	rs116148615	1	39643937	C	T	-0.0941	0.015562	1.48e-09	0.07375	35378	5238_PPIE	36.5636
PPIE	rs7520588	1	39748853	A	T	-0.2873	0.008201	7.67e-269	0.42629	35378	5238_PPIE	1227.26
PDE5A	rs13101740	4	119075490	A	G	0.4127	0.043136	1.1e-21	0.00877	35350	5256_PDE5A	91.5354
PDE5A	rs2389874	4	119633836	G	A	-0.1916	0.008336	6.53e-117	0.37929	35353	5256_PDE5A	528.294
PDE5A	rs28646193	4	120317840	A	T	-0.182	0.027371	2.94e-11	0.02256	35354	5256_PDE5A	44.2142
VAV1	rs36097961	19	6850756	T	C	-0.1123	0.013589	1.41e-16	0.09873	35373	5275_VAV1	68.2943
CCL11	rs4795886	17	34185426	G	A	0.0554	0.008129	9.43e-12	0.45483	35374	5301_CCL11	46.4457
CCL11	rs1989357	17	34227435	T	A	-0.1157	0.008288	2.71e-44	0.39124	35374	5301_CCL11	194.88
F2	rs3136516	11	46739206	A	G	-0.0971	0.007908	1.18e-34	0.43793	35376	5316_F2	150.767
F2	rs113908435	11	47446963	T	C	0.0977	0.016804	6.1e-09	0.05598	35376	5316_F2	33.8037
F2	rs145619451	11	47533716	G	A	-0.2147	0.033315	1.16e-10	0.01444	35377	5316_F2	41.5322
CD86	rs2681406	3	122063038	C	T	0.0686	0.009582	8.12e-13	0.21909	35369	5337_CD86	51.255
S100A9	rs3014874	1	153365467	A	G	-0.0537	0.00938	1.04e-08	0.25791	35360	5339_S100A9	32.775
CPNE1	rs58427177	20	35218053	T	C	-0.8276	0.032498	4.69e-143	0.01712	35362	5346_CPNE1	648.526
CPNE1	rs11696173	20	35376948	T	C	-0.6745	0.027758	2.01e-130	0.02494	35366	5346_CPNE1	590.456
CPNE1	rs58029146	20	35449892	A	G	-0.5805	0.009279	0	0.13094	35366	5346_CPNE1	3913.83
CPNE1	rs113668632	20	35790284	G	T	0.169	0.020165	5.25e-17	0.04807	35366	5346_CPNE1	70.2388
CPNE1	rs112967774	20	36032076	A	G	0.147	0.026179	1.96e-08	0.02647	35365	5346_CPNE1	31.5303
CPNE1	rs11698142	20	36033408	G	A	-0.4842	0.073214	3.75e-11	0.00348	35365	5346_CPNE1	43.7382
CPNE1	rs79102969	20	36192973	T	C	-0.4501	0.023732	3.26e-80	0.03253	35367	5346_CPNE1	359.707
CPNE1	rs2425204	20	36268736	CTAAG	CTAAA	0.1549	0.018923	2.71e-16	0.05363	35367	5346_CPNE1	67.0074
CPNE1	rs117120683	20	36321191	A	C	-0.4262	0.072243	3.65e-09	0.00353	35365	5346_CPNE1	34.8045
DLL1	rs9459966	6	170176953	A	G	-0.0573	0.009003	1.96e-10	0.29643	34944	5349_DLL1	40.5074
DLL1	rs9356631	6	170278382	G	A	0.0983	0.008374	8.02e-32	0.41702	34944	5349_DLL1	137.797
GPC6	rs1535692	13	94382495	A	G	-0.0662	0.009584	4.94e-12	0.23698	35372	5350_GPC6	47.7114
IL1RN	rs4848312	2	113037620	G	A	-0.1256	0.008695	2.71e-47	0.31234	35360	5353_IL1RN	208.66
IL1RN	rs55709272	2	113109711	C	T	-0.1784	0.007949	1.54e-111	0.48871	35356	5353_IL1RN	503.692
IL1RN	rs139133059	2	113308958	G	T	-0.2542	0.03815	2.68e-11	0.01089	35352	5353_IL1RN	44.3979
TNFSF14	rs113790324	19	6661524	T	C	-0.0705	0.011685	1.61e-09	0.15039	35375	5355_TNFSF14	36.4016
TNFSF14	rs413141	19	6675978	G	A	-0.1741	0.011604	6.93e-51	0.14195	35374	5355_TNFSF14	225.103
OMD	rs141960185	9	92587418	A	G	-0.1123	0.016612	1.38e-11	0.06996	35359	5358_OMD	45.6999
SEMA3E	rs111837525	7	82393075	AAGGAAGGCAGGCAGGCAGGCAGGCAGGCAGGCAGGCAGGG	AAGGAAGGAAGGCAGGCAGGCAGGCAGGCAGGCAGGCAGGG	-0.3892	0.023112	1.24e-63	0.03359	35347	5363_SEMA3E	283.577
SEMA3E	rs9649650	7	82395257	T	C	0.1343	0.010386	3e-38	0.18061	35350	5363_SEMA3E	167.207
SEMA3E	rs2877	7	83135109	G	C	0.3496	0.005457	0	0.33845	35348	5363_SEMA3E	4104.26
SEMA3E	rs2709926	7	83400426	T	G	0.4047	0.006398	0	0.20726	35353	5363_SEMA3E	4001.09
SEMA3E	rs117637256	7	83515251	C	T	-0.8532	0.010435	0	0.06248	35352	5363_SEMA3E	6685.24
SEMA3E	rs552542437	7	83592177	T	A	-0.9863	0.056307	1.07e-68	0.00514	35352	5363_SEMA3E	306.827
SEMA3E	rs118126619	7	83647552	G	T	0.5737	0.025669	1.22e-110	0.02512	35352	5363_SEMA3E	499.519
SEMA3E	rs571456066	7	84063173	C	T	-0.2273	0.028265	8.85e-16	0.01962	35349	5363_SEMA3E	64.6697
SEMA3E	rs76678080	7	84228692	C	G	-0.1419	0.017941	2.59e-15	0.05384	35347	5363_SEMA3E	62.5564
FAS	rs1998629	10	88904526	T	A	0.0799	0.00917	2.97e-18	0.2739	35358	5392_FAS	75.9198
FAS	rs9658742	10	89005134	C	G	0.0779	0.008197	2.04e-21	0.46324	35357	5392_FAS	90.3161
FAS	rs7911226	10	89009208	G	A	-0.2358	0.008958	1.05e-152	0.28445	35356	5392_FAS	692.892
FAS	rs189960088	10	89725562	A	G	-0.409	0.068133	1.94e-09	0.00328	35359	5392_FAS	36.0356
LEPR	rs12081048	1	64682629	G	T	0.139	0.02533	4.08e-08	0.0236	35335	5400_LEPR	30.1134
LEPR	rs141771727	1	64775788	T	G	-0.3093	0.032392	1.31e-21	0.01367	35343	5400_LEPR	91.1768
LEPR	rs72675459	1	64883621	A	G	0.2524	0.033583	5.66e-14	0.01364	35348	5400_LEPR	56.4859
LEPR	rs17127378	1	65182424	G	A	-0.2686	0.01979	5.84e-42	0.03893	35346	5400_LEPR	184.213
LEPR	rs115480944	1	65237795	A	G	-0.7926	0.047178	2.44e-63	0.00638	35345	5400_LEPR	282.247
LEPR	rs1327118	1	65419886	C	G	0.2937	0.004839	0	0.47584	35344	5400_LEPR	3683.81
LEPR	rs6696954	1	65589312	G	T	-0.3471	0.005212	0	0.3144	35346	5400_LEPR	4435.07
LEPR	rs75281619	1	65813204	G	A	-1.0043	0.029992	7.84e-246	0.01577	35346	5400_LEPR	1121.29
LEPR	rs6683297	1	66338815	A	G	0.349	0.040536	7.33e-18	0.00811	35349	5400_LEPR	74.1257
LEPR	rs78143355	1	66438042	A	T	0.2686	0.022976	1.43e-31	0.03015	35349	5400_LEPR	136.667
TNFRSF21	rs6458544	6	47158633	A	G	-0.0665	0.010057	3.78e-11	0.21555	35355	5404_TNFRSF21	43.7226
TNFRSF21	rs6458555	6	47309833	A	G	0.1141	0.008595	3.23e-40	0.35173	35355	5404_TNFRSF21	176.23
SIRPA	rs140057736	20	971192	T	C	-0.3957	0.036207	8.4e-28	0.01757	35367	5430_SIRPA	119.439
SIRPA	rs112299692	20	1032554	G	C	-0.2902	0.032695	6.94e-19	0.02082	35367	5430_SIRPA	78.7829
SIRPA	rs73071702	20	1193513	T	C	0.1196	0.01943	7.49e-10	0.06314	35373	5430_SIRPA	37.8893
SIRPA	rs117498650	20	1261750	A	G	0.3468	0.034805	2.19e-23	0.01929	35373	5430_SIRPA	99.283
SIRPA	rs6078982	20	1401856	C	G	-0.1582	0.011524	6.89e-43	0.21631	35373	5430_SIRPA	188.454
SIRPA	rs1884564	20	1892012	C	G	-0.5539	0.008024	0	0.14648	35371	5430_SIRPA	4765.2
SIRPA	rs6081084	20	1898803	C	G	-0.609	0.00709	0	0.19488	35371	5430_SIRPA	7378.06
SIRPA	rs3828016	20	1936644	G	A	-0.2003	0.009652	1.16e-95	0.41861	35370	5430_SIRPA	430.653
SIRPA	rs17312424	20	2307823	T	C	0.2204	0.013854	5.5e-57	0.13426	35373	5430_SIRPA	253.089
SIRPA	rs6115555	20	2688311	T	A	-0.0858	0.009689	8.36e-19	0.42782	35379	5430_SIRPA	78.4182
NPPA	rs145488887	1	11767739	C	T	0.1306	0.018844	4.19e-12	0.04607	35383	5443_NPPA	48.033
ALCAM	rs9834384	3	105446365	C	T	-0.1488	0.020123	1.42e-13	0.04368	35326	5451_ALCAM	54.679
ALCAM	rs35067598	3	105502588	G	A	-0.1241	0.019536	2.12e-10	0.0452	35326	5451_ALCAM	40.3527
ALCAM	rs77228368	3	105513153	G	C	0.3005	0.022678	4.45e-40	0.03607	35326	5451_ALCAM	175.582
ALCAM	rs11719305	3	105596619	T	A	0.1193	0.015681	2.78e-14	0.07492	35325	5451_ALCAM	57.8806
ASGR1	rs434325	17	7108030	C	A	0.0479	0.008426	1.31e-08	0.4134	35371	5452_ASGR1	32.3168
ASGR1	rs55714927	17	7176997	T	C	-0.112	0.010164	3.09e-28	0.21166	35370	5452_ASGR1	121.425
CNDP1	rs17806420	18	74316132	T	C	-0.1375	0.010855	8.97e-37	0.19046	35378	5456_CNDP1	160.452
CNDP1	rs17817077	18	74542308	A	G	0.2854	0.008612	7.49e-241	0.38947	35378	5456_CNDP1	1098.25
CNDP1	rs12326826	18	74569248	C	T	-0.1885	0.009466	3.15e-88	0.27848	35368	5456_CNDP1	396.542
CNDP1	rs148000502	18	74582442	C	T	0.2911	0.024826	9.42e-32	0.02999	35372	5456_CNDP1	137.49
CNDP1	rs11873408	18	74988777	GT	CT	-0.33	0.040236	2.37e-16	0.01224	35378	5456_CNDP1	67.2664
CNDP1	rs73470030	18	75114583	A	G	-0.1331	0.022721	4.69e-09	0.03657	35373	5456_CNDP1	34.3164
COLEC12	rs1539790	18	401573	A	G	-0.1313	0.010066	6.9e-39	0.2342	35329	5457_COLEC12	170.144
COLEC12	rs16944807	18	456330	T	C	-0.1437	0.018342	4.7e-15	0.0555	35329	5457_COLEC12	61.379
COLEC12	rs493130	18	593703	G	A	-0.0961	0.008734	3.68e-28	0.41142	35320	5457_COLEC12	121.066
CST1	rs73608985	20	23019152	C	T	0.1459	0.012167	3.94e-33	0.13447	35368	5459_CST1	143.795
CST1	rs6083195	20	23596517	CCCGC	CCCCC	-0.1682	0.014947	2.23e-29	0.08361	35365	5459_CST1	126.632
CST1	rs6048991	20	23686297	T	C	-0.4691	0.008126	0	0.18684	35363	5459_CST1	3332.55
CST1	rs6036484	20	23692400	A	G	0.194	0.008515	6.68e-115	0.39161	35363	5459_CST1	519.08
DDX19B	rs61757207	16	70324592	G	A	-0.2896	0.04383	3.91e-11	0.00838	35376	5460_DDX19B	43.657
FCN3	rs45596631	1	26854999	A	C	-0.7065	0.082481	1.08e-17	0.0025	35370	5462_FCN3	73.3697
FCN3	rs140858042	1	27245779	G	A	-0.467	0.032569	1.26e-46	0.0163	35368	5462_FCN3	205.601
FCN3	rs734725	1	27383356	GGGGCGTGGCCAT	GGGGCGTGGCCAG	-0.5598	0.015849	2.74e-273	0.07096	35367	5462_FCN3	1247.56
FCN3	rs11247692	1	27836821	C	G	0.1882	0.022802	1.54e-16	0.0337	35368	5462_FCN3	68.1229
FCN3	rs116810846	1	27877623	A	G	-1.0978	0.046952	6.63e-121	0.00717	35368	5462_FCN3	546.686
FCN3	rs78089600	1	28282984	C	A	-0.124	0.020322	1.05e-09	0.04334	35370	5462_FCN3	37.2315
GAS1	rs2150719	9	86584460	C	T	-0.0734	0.008292	8.58e-19	0.48296	35351	5463_GAS1	78.3562
GAS1	rs4878043	9	87072939	T	C	0.0843	0.008368	7.2e-24	0.42268	35357	5463_GAS1	101.487
HS6ST1	rs934913	2	128202879	T	C	0.0554	0.008383	3.89e-11	0.37835	35367	5465_HS6ST1	43.6738
HS6ST1	rs840870	2	128308686	T	G	-0.1533	0.008176	1.94e-78	0.43173	35361	5465_HS6ST1	351.562
PRKCB	rs2023671	16	23838518	T	G	-0.0819	0.00962	1.69e-17	0.229	35369	5475_PRKCB	72.4799
FOLH1	rs376294786	11	48861375	T	A	-0.1376	0.024908	3.31e-08	0.02842	35364	5478_FOLH1	30.5182
FOLH1	rs61885329	11	49354198	A	G	0.3637	0.021741	8.05e-63	0.03687	35364	5478_FOLH1	279.851
FOLH1	rs7482844	11	49472329	CCTTTATTTTTTTTTTTTA	CCTTTATTTTTTTTTTTTT	-0.124	0.014143	1.82e-18	0.09835	35364	5478_FOLH1	76.8706
CCL5	rs143719578	17	35452945	G	T	-0.1384	0.024591	1.82e-08	0.02858	35367	5480_CCL5	31.6752
CCL5	rs111623675	17	35654944	C	T	0.2533	0.045402	2.42e-08	0.00768	35372	5480_CCL5	31.1258
CCL5	rs4239252	17	35836561	A	G	-0.257	0.010484	1.07e-132	0.18458	35370	5480_CCL5	600.914
RGMA	rs11074135	15	93066231	T	A	-0.1739	0.008844	4.4e-86	0.32306	35367	5483_RGMA	386.635
RGMA	rs113520033	15	93276927	G	A	-0.0534	0.008379	1.85e-10	0.43664	35360	5483_RGMA	40.6161
RGMA	rs7171384	15	93408544	C	G	0.0541	0.009617	1.85e-08	0.25095	35363	5483_RGMA	31.6457
RGMA	rs8035095	15	93486705	T	C	0.074	0.009297	1.72e-15	0.2778	35362	5483_RGMA	63.3545
SLAMF7	rs12729925	1	159903498	T	C	-0.2245	0.026289	1.34e-17	0.02801	35354	5487_SLAMF7	72.9264
SLAMF7	rs76105735	1	159937121	T	C	-0.1059	0.019396	4.77e-08	0.05122	35353	5487_SLAMF7	29.8104
SLAMF7	rs12129379	1	159995471	T	G	-0.0879	0.010941	9.43e-16	0.19088	35358	5487_SLAMF7	64.5452
SLAMF7	rs61802610	1	160570790	A	G	-0.1142	0.011115	9.16e-25	0.18554	35357	5487_SLAMF7	105.563
SLAMF7	rs564141	1	160728486	A	G	0.3378	0.005456	0	0.40057	35360	5487_SLAMF7	3833.28
SLAMF7	rs3856334	1	160809189	ATTTTTTTTTTTTTTG	ATTCTTTTTTTTTTTG	-0.3588	0.005385	0	0.44744	35364	5487_SLAMF7	4439.49
SLAMF7	rs11588018	1	161143121	A	G	-0.4068	0.014346	7.18e-177	0.09864	35364	5487_SLAMF7	804.082
SLAMF7	rs12143180	1	161221765	A	G	-0.1036	0.011526	2.5e-19	0.16943	35364	5487_SLAMF7	80.7909
SLAMF7	rs12142756	1	161511962	C	A	-0.1637	0.01041	1.01e-55	0.22554	35351	5487_SLAMF7	247.284
SLAMF7	rs1847382	1	161725591	C	G	-0.0563	0.008645	7.41e-11	0.46743	35362	5487_SLAMF7	42.4118
SPOCK2	rs4148908	10	71964790	A	G	0.0606	0.009582	2.54e-10	0.24632	35372	5491_SPOCK2	39.9975
SPOCK2	rs1245548	10	72086126	A	G	0.1888	0.008221	1.01e-116	0.45859	35372	5491_SPOCK2	527.418
CTSD	rs139788272	11	1057516	A	G	-0.0754	0.012948	5.77e-09	0.1137	35354	5508_CTSD	33.9107
CTSD	rs59724260	11	1655527	T	C	0.0797	0.008181	1.98e-22	0.49075	35359	5508_CTSD	94.9082
CTSD	rs4752744	11	1697036	A	G	0.168	0.015068	7.19e-29	0.08145	35359	5508_CTSD	124.31
CTSD	rs55861089	11	1762527	G	A	-0.3255	0.012803	1.39e-142	0.11351	35359	5508_CTSD	646.366
CTSD	rs11824983	11	1780593	C	T	-0.184	0.026519	3.97e-12	0.02411	35359	5508_CTSD	48.1417
EGF	rs35617042	4	109385575	C	T	-0.0839	0.011684	6.94e-13	0.13811	35360	5509_EGF	51.5633
EGF	rs115294968	4	109886222	A	G	-0.5066	0.036259	2.33e-44	0.01258	35356	5509_EGF	195.209
EGF	rs75890625	4	110940201	G	A	-0.3681	0.03955	1.31e-20	0.01125	35356	5509_EGF	86.6241
FGFR1	rs62505473	8	38466247	G	C	0.0936	0.008329	2.65e-29	0.4152	35355	5532_FGFR1	126.289
FGFR1	rs57128498	8	38710697	A	C	-0.063	0.010696	3.86e-09	0.17654	35359	5532_FGFR1	34.6927
NRP1	rs118065568	10	32252403	T	C	0.141	0.018314	1.37e-14	0.05303	35357	5542_NRP1	59.275
NRP1	rs117700185	10	32479133	A	G	-0.1827	0.026047	2.31e-12	0.02522	35357	5542_NRP1	49.1996
NRP1	rs75243473	10	32889986	A	G	0.1615	0.021027	1.58e-14	0.03949	35357	5542_NRP1	58.9916
NRP1	rs2506150	10	33194380	A	G	-0.301	0.008641	7.6e-266	0.33107	35358	5542_NRP1	1213.4
NRP1	rs149637454	10	33589439	T	G	0.2551	0.031476	5.29e-16	0.01755	35355	5542_NRP1	65.6843
FGL1	rs117672453	8	16982460	A	G	-0.153	0.023295	5.1e-11	0.03064	35371	5581_FGL1	43.1377
FGL1	rs150485570	8	17390871	T	C	0.1702	0.029536	8.29e-09	0.01803	35371	5581_FGL1	33.2059
FGL1	rs79505415	8	17487100	G	C	0.14	0.0232	1.59e-09	0.03101	35373	5581_FGL1	36.415
FGL1	rs139114878	8	17487154	T	C	-0.4765	0.041496	1.61e-30	0.00941	35373	5581_FGL1	131.86
FGL1	rs62498034	8	17596359	T	C	0.1132	0.009677	1.31e-31	0.22092	35376	5581_FGL1	136.839
FGL1	rs418417	8	17814718	T	G	0.3721	0.007311	0	0.23603	35375	5581_FGL1	2590.39
FGL1	rs36099795	8	17866214	C	T	-0.6006	0.012516	0	0.06684	35377	5581_FGL1	2302.71
FGL1	rs182924214	8	18533932	TC	TT	-1.7298	0.064316	2.49e-159	0.00339	35373	5581_FGL1	723.359
TCN2	rs131300	22	29786938	A	G	0.2388	0.015616	8.68e-53	0.08278	35369	5584_TCN2	233.846
TCN2	rs144638310	22	30466162	G	A	-0.2335	0.03637	1.36e-10	0.01483	35366	5584_TCN2	41.218
TCN2	rs73881478	22	30564426	A	G	-0.6033	0.011304	0	0.08447	35365	5584_TCN2	2848.41
TCN2	rs7364237	22	30584935	T	G	0.5014	0.028806	7.46e-68	0.02294	35365	5584_TCN2	302.972
TCN2	rs7286054	22	30653008	T	C	-0.3479	0.011128	1.5e-214	0.18839	35365	5584_TCN2	977.405
TCN2	rs11913680	22	30839854	T	C	0.1845	0.011039	1.04e-62	0.19344	35364	5584_TCN2	279.34
MINPP1	rs59980852	10	87515989	T	C	-0.0948	0.008201	6.6e-31	0.43946	35357	5586_MINPP1	133.624
PDIA5	rs73188400	3	122428336	CTACAG	GTACAG	0.1743	0.027735	3.29e-10	0.02341	35371	5593_PDIA5	39.4947
PDIA5	rs62271978	3	122442517	A	G	-0.1114	0.014075	2.48e-15	0.09923	35371	5593_PDIA5	62.6431
PDIA5	rs7625090	3	122934202	A	C	-0.0891	0.008757	2.57e-24	0.34688	35367	5593_PDIA5	103.525
PDIA5	rs113882571	3	123047121	C	A	-0.1644	0.021432	1.71e-14	0.03968	35367	5593_PDIA5	58.8408
PDIA5	rs34897779	3	123057922	G	A	-0.2148	0.028402	3.94e-14	0.02341	35367	5593_PDIA5	57.1967
PDIA5	rs3804749	3	123114156	T	C	-0.6305	0.006566	0	0.34473	35366	5593_PDIA5	9220.8
PDIA5	rs62263781	3	123327013	G	A	0.3213	0.026615	1.48e-33	0.02445	35369	5593_PDIA5	145.737
PDIA5	rs144827616	3	123475741	A	G	0.2726	0.029767	5.29e-20	0.02022	35367	5593_PDIA5	83.8652
GREM2	rs116135446	1	240794633	T	C	0.1458	0.021837	2.44e-11	0.03675	35362	5598_GREM2	44.5789
PGLYRP2	rs61747527	19	14891963	C	T	0.1921	0.028638	1.98e-11	0.0206	35379	5601_PGLYRP2	44.9955
PGLYRP2	rs1122713	19	14917370	G	A	0.0498	0.008296	1.94e-09	0.42186	35378	5601_PGLYRP2	36.0347
PGLYRP2	rs10419330	19	15083845	A	G	0.0761	0.011981	2.13e-10	0.13679	35374	5601_PGLYRP2	40.3444
PGLYRP2	rs140755383	19	15474182	A	C	-0.3539	0.010993	2.27e-227	0.16408	35379	5601_PGLYRP2	1036.4
PGLYRP2	rs1273532	19	15539451	T	C	-0.0994	0.009705	1.28e-24	0.22534	35378	5601_PGLYRP2	104.901
HPSE	rs61751211	4	83302271	AGCT	AGTT	-0.4226	0.036198	1.72e-31	0.01184	35358	5604_HPSE	136.298
HPSE	rs11732892	4	83309860	AAAATTTTTTTTA	TAAATTTTTTTTA	0.133	0.009597	1.13e-43	0.22241	35360	5604_HPSE	192.058
MFNG	rs563027675	22	37426797	G	C	-0.4584	0.024805	2.98e-76	0.02554	35369	5605_MFNG	341.516
FAM171A1	rs183842339	10	14979416	T	A	0.3362	0.048705	5.1e-12	0.00644	35365	5610_FAM171A1	47.6484
FAM171A1	rs12411755	10	15335971	C	T	0.1745	0.030561	1.13e-08	0.01768	35367	5610_FAM171A1	32.6029
FAM172A	rs13165400	5	93755721	A	G	0.0968	0.013653	1.34e-12	0.09572	35342	5615_FAM172A	50.2683
FAM3B	rs60265870	21	41345040	A	G	-0.5545	0.01928	6.73e-182	0.04685	35368	5618_FAM3B	827.159
FAM3B	rs60975870	21	41362062	GCA	GCG	0.0962	0.014986	1.37e-10	0.08406	35367	5618_FAM3B	41.2077
FAM3B	rs145342187	21	41373903	A	G	-0.3687	0.047269	6.19e-15	0.00754	35367	5618_FAM3B	60.8406
FAM3B	rs73370115	21	41378727	G	A	-0.1585	0.018374	6.35e-18	0.05256	35366	5618_FAM3B	74.4134
PAM	rs115362035	5	101859724	T	C	0.5345	0.028452	9.83e-79	0.01768	35343	5620_PAM	352.915
PAM	rs191278394	5	102229312	C	G	0.5813	0.022778	1.16e-143	0.03007	35344	5620_PAM	651.283
PAM	rs1116046	5	102243065	T	A	-0.5365	0.010127	0	0.0842	35343	5620_PAM	2806.58
PAM	rs76028248	5	102517911	A	T	-0.5081	0.054254	7.59e-21	0.00478	35343	5620_PAM	87.7071
PAM	rs72781811	5	102524511	C	A	0.3043	0.032037	2.13e-21	0.01575	35343	5620_PAM	90.2195
PAM	rs13188927	5	102699259	T	C	-0.369	0.005702	0	0.38449	35340	5620_PAM	4187.92
PAM	rs76500399	5	103692596	G	A	-0.3822	0.029865	1.69e-37	0.01671	35342	5620_PAM	163.778
PAM	rs2914539	5	103981266	ACCAAA	CCCAAA	0.1903	0.011689	1.37e-59	0.12666	35343	5620_PAM	265.047
THSD1	rs74543965	13	51887303	G	A	0.7992	0.016107	0	0.04306	35365	5621_THSD1	2461.96
THSD1	rs2760794	13	52516325	C	A	-0.1869	0.021041	6.53e-19	0.04162	35358	5621_THSD1	78.9016
THSD1	rs374844728	13	52553347	G	T	-0.1462	0.010933	8.84e-41	0.19593	35358	5621_THSD1	178.82
SEMA3G	rs115483359	3	52082358	T	C	0.1759	0.027431	1.43e-10	0.02305	35336	5628_SEMA3G	41.1196
SEMA3G	rs13091025	3	52433308	C	A	-0.2814	0.01294	7.4e-105	0.11366	35350	5628_SEMA3G	472.911
SEMA3G	rs142219381	3	52796334	T	C	-0.2189	0.034748	2.98e-10	0.01406	35354	5628_SEMA3G	39.6855
SEMA3G	rs115990971	3	53237177	G	A	-0.3022	0.035854	3.5e-17	0.01409	35351	5628_SEMA3G	71.0418
CD300A	rs6501688	17	74055879	G	A	0.0953	0.013995	9.78e-12	0.10525	35371	5630_CD300A	46.3703
CD300A	rs75186766	17	74299355	T	G	-0.3708	0.046523	1.58e-15	0.00767	35379	5630_CD300A	63.5249
CD300A	rs1320040	17	74374262	C	T	-0.1159	0.010306	2.42e-29	0.22043	35372	5630_CD300A	126.47
CD300A	rs7225955	17	74434720	C	T	-0.4124	0.036586	1.81e-29	0.01359	35374	5630_CD300A	127.06
CD300A	rs2706525	17	74449620	A	G	-0.5624	0.007948	0	0.17963	35377	5630_CD300A	5006.97
CD300A	rs59728170	17	74569905	A	G	0.3654	0.017389	4.91e-98	0.06257	35380	5630_CD300A	441.558
CD300A	rs117162506	17	75176080	A	G	-0.3234	0.028783	2.72e-29	0.02242	35381	5630_CD300A	126.243
MLN	rs76227346	6	33635456	T	C	-0.3765	0.028872	7.23e-39	0.02149	35366	5631_MLN	170.05
MLN	rs112779317	6	33672466	A	C	0.3074	0.019342	7.12e-57	0.04733	35363	5631_MLN	252.583
MLN	rs11755421	6	33747546	A	G	-0.4098	0.007098	0	0.20705	35360	5631_MLN	3333.28
MLN	rs10947444	6	33823559	T	A	0.3011	0.010544	2.32e-179	0.19258	35357	5631_MLN	815.475
MLN	rs6901878	6	34027051	G	A	-0.2325	0.03264	1.05e-12	0.01635	35348	5631_MLN	50.7394
MLN	rs78033403	6	34091784	A	G	-0.1563	0.024565	1.98e-10	0.02949	35349	5631_MLN	40.4841
MLN	rs186766320	6	34269213	A	G	0.1842	0.022508	2.75e-16	0.03608	35352	5631_MLN	66.9739
MLN	rs116680338	6	34384382	T	C	-0.1853	0.027829	2.77e-11	0.02335	35353	5631_MLN	44.3359
CRTAC1	rs142095267	10	97143717	G	A	-0.2719	0.036079	4.84e-14	0.01532	35366	5632_CRTAC1	56.7949
CRTAC1	rs7086776	10	97145005	G	A	0.2354	0.026461	5.79e-19	0.02685	35366	5632_CRTAC1	79.1408
CRTAC1	rs111735897	10	97408549	T	G	-0.1691	0.026897	3.24e-10	0.02775	35368	5632_CRTAC1	39.5257
CRTAC1	rs7078809	10	97799838	T	G	-0.1183	0.009494	1.22e-35	0.30268	35366	5632_CRTAC1	155.264
CRTAC1	rs684225	10	97882605	A	C	-0.3464	0.006306	0	0.48516	35367	5632_CRTAC1	3017.5
CRTAC1	rs36182127	10	98044547	T	C	-0.306	0.020607	7.02e-50	0.04605	35368	5632_CRTAC1	220.502
CRTAC1	rs71486144	10	98105617	A	C	-0.3014	0.026014	4.84e-31	0.02761	35368	5632_CRTAC1	134.237
CRTAC1	rs117781346	10	98150009	T	C	-0.3367	0.042957	4.57e-15	0.01114	35368	5632_CRTAC1	61.4354
CRTAC1	rs76636725	10	98281781	A	G	0.1202	0.020248	2.91e-09	0.04848	35368	5632_CRTAC1	35.2407
CRTAC1	rs116009432	10	98587888	C	T	-0.1023	0.018098	1.58e-08	0.06257	35368	5632_CRTAC1	31.9514
POFUT1	rs115449123	20	31856735	A	G	0.1024	0.017099	2.11e-09	0.06107	35367	5634_POFUT1	35.864
POFUT1	rs17268666	20	32231047	T	C	-0.6529	0.018747	9.43e-266	0.04686	35371	5634_POFUT1	1212.91
POFUT1	rs73112104	20	32741657	G	A	-0.1698	0.029249	6.42e-09	0.01999	35365	5634_POFUT1	33.7018
POFUT1	rs75106956	20	33108923	A	G	-0.1949	0.020538	2.32e-21	0.04121	35365	5634_POFUT1	90.0549
POFUT1	rs542213402	20	33115542	C	A	0.2093	0.023496	5.19e-19	0.03196	35365	5634_POFUT1	79.3507
MFAP4	rs11658402	17	18943726	T	G	-0.1754	0.028353	6.16e-10	0.02227	35357	5636_MFAP4	38.2702
MFAP4	rs144628398	17	19022840	G	T	-0.154	0.027606	2.43e-08	0.02418	35359	5636_MFAP4	31.1196
MFAP4	rs201244989	17	19043841	T	C	0.124	0.021717	1.13e-08	0.03903	35359	5636_MFAP4	32.602
MFAP4	rs139356332	17	19385973	C	G	-0.6543	0.02692	1.72e-130	0.02455	35359	5636_MFAP4	590.75
NTNG1	rs150407955	1	106165462	C	A	0.1441	0.026343	4.5e-08	0.02443	35353	5637_NTNG1	29.9225
NTNG1	rs114774918	1	106234708	G	C	0.899	0.017767	0	0.03211	35354	5637_NTNG1	2560.3
NTNG1	rs146815027	1	106293314	C	T	0.4208	0.020521	1.9e-93	0.04407	35355	5637_NTNG1	420.489
NTNG1	rs6684256	1	106947222	T	C	-0.1377	0.01366	6.76e-24	0.10311	35349	5637_NTNG1	101.617
NTNG1	rs114183842	1	107211701	G	A	0.7962	0.022564	9.7e-273	0.03553	35347	5637_NTNG1	1245.12
NTNG1	rs114240822	1	107276459	T	C	0.9879	0.038556	8.55e-145	0.01212	35348	5637_NTNG1	656.511
NTNG1	rs12144067	1	107323561	A	G	-0.1182	0.015786	7.01e-14	0.07439	35344	5637_NTNG1	56.0649
NTNG1	rs114782323	1	107448373	G	A	0.6682	0.032119	3.98e-96	0.01753	35348	5637_NTNG1	432.802
NTNG1	rs72689666	1	107991472	G	C	0.2604	0.025854	7.36e-24	0.02726	35348	5637_NTNG1	101.444
COLGALT1	rs4808666	19	17557324	T	C	-0.1275	0.008253	7.6e-54	0.44648	35344	5638_COLGALT1	238.669
COLGALT1	rs10426931	19	17587742	T	C	0.0472	0.008264	1.12e-08	0.42536	35348	5638_COLGALT1	32.6215
COLGALT1	rs35745856	19	18444394	C	T	-0.2289	0.040395	1.46e-08	0.01039	35352	5638_COLGALT1	32.1097
RNASE4	rs1756548	14	20613499	C	A	0.0953	0.010363	3.71e-20	0.20725	35335	5644_RNASE4	84.5697
RNASE4	rs12588573	14	20678425	T	C	-0.3626	0.010037	8.3e-286	0.21548	35337	5644_RNASE4	1305.11
RNASE4	rs11624594	14	20762013	G	A	-0.0782	0.009514	2.04e-16	0.26604	35340	5644_RNASE4	67.5596
RNASE4	rs10135366	14	21156038	C	T	0.0717	0.009452	3.32e-14	0.26814	35335	5644_RNASE4	57.5428
RNASE6	rs7158129	14	20644516	A	G	-0.1423	0.01358	1.08e-25	0.1209	35331	5646_RNASE6	109.802
RNASE6	rs8006024	14	20727808	C	G	0.4382	0.006963	0	0.26045	35340	5646_RNASE6	3960.52
RNASE6	rs4572299	14	20777344	G	A	-0.3348	0.009775	4.32e-257	0.2859	35340	5646_RNASE6	1173.11
RNASE6	rs17097726	14	20870665	C	A	-0.1482	0.012905	1.59e-30	0.14162	35334	5646_RNASE6	131.88
RNASE6	rs117219627	14	20957508	G	A	0.4068	0.022353	5.26e-74	0.03999	35342	5646_RNASE6	331.2
RNASE6	rs2282036	14	21043630	A	G	-0.0702	0.010342	1.14e-11	0.25407	35344	5646_RNASE6	46.075
RNASE6	rs75106782	14	21614467	T	C	-0.1288	0.015167	2.03e-17	0.09589	35365	5646_RNASE6	72.1161
CTRB2	rs11641283	16	74853012	T	C	-0.0542	0.00846	1.49e-10	0.37934	35364	5648_CTRB2	41.0448
CTRB2	rs112266976	16	75131847	G	C	-0.6348	0.009612	0	0.08745	35365	5648_CTRB2	4361.6
CTRB2	rs57175976	16	75198049	G	C	-0.425	0.005333	0	0.45771	35363	5648_CTRB2	6350.89
CTRB2	rs9923967	16	75254286	G	C	-0.4315	0.005327	0	0.48887	35362	5648_CTRB2	6561.4
CTRB2	rs141291336	16	76148651	T	C	-0.3875	0.028211	6.19e-43	0.02166	35360	5648_CTRB2	188.672
CTRB2	rs34514100	16	76154362	G	C	0.2036	0.018694	1.27e-27	0.05149	35360	5648_CTRB2	118.618
PSG4	rs28855683	19	42598201	TACACACACACACACACACACACACACACACACACACACACACACAT	TACACACACACACACACACACACACACACACACACACACACACATAT	0.1137	0.010448	1.41e-27	0.19361	35364	5649_PSG4	118.428
PSG4	rs4426457	19	42932137	T	C	-0.3595	0.00693	0	0.2758	35365	5649_PSG4	2691.11
PSG4	rs10402650	19	43133290	A	G	-0.3297	0.006363	0	0.43658	35365	5649_PSG4	2684.81
PSG4	rs34627620	19	43338570	A	C	-0.0887	0.008082	5.07e-28	0.44768	35360	5649_PSG4	120.451
PSG4	rs4251895	19	43654478	G	C	0.2251	0.026272	1.05e-17	0.02302	35368	5649_PSG4	73.4116
PSG4	rs11665973	19	43752881	A	G	-0.0639	0.008576	9.27e-14	0.31823	35367	5649_PSG4	55.5178
PSG7	rs117356953	19	42857704	G	A	0.1419	0.01098	3.34e-38	0.14487	35366	5651_PSG7	167.017
ENDOU	rs11168215	12	47735995	C	A	0.0665	0.008672	1.74e-14	0.29233	35365	5656_ENDOU	58.8037
ST3GAL1	rs9643300	8	133490905	T	C	-0.25	0.008119	3.27e-208	0.49734	35374	5657_ST3GAL1	948.145
ST3GAL1	rs62520289	8	133539388	C	G	-0.0777	0.01048	1.22e-13	0.19442	35374	5657_ST3GAL1	54.9692
F13B	rs1694456	1	196845823	C	G	0.1184	0.008399	3.99e-45	0.35919	35338	5658_F13B	198.723
F13B	rs2336596	1	197025962	A	G	-0.3324	0.006586	0	0.45849	35338	5658_F13B	2547.29
F13B	rs72744956	1	197846172	A	C	-0.1478	0.013533	9.07e-28	0.09998	35341	5658_F13B	119.278
SOD3	rs13133983	4	24169566	TAAAAGA	TAAAAAA	0.1706	0.019449	1.76e-18	0.05498	35357	5660_SOD3	76.942
SOD3	rs114419031	4	24323274	A	G	0.538	0.062892	1.19e-17	0.00493	35359	5660_SOD3	73.1769
SOD3	rs144028645	4	24346334	A	G	0.3069	0.052011	3.62e-09	0.00691	35359	5660_SOD3	34.818
SOD3	rs77514718	4	24444429	C	T	1.1475	0.051061	7.61e-112	0.00672	35357	5660_SOD3	505.041
SOD3	rs80234081	4	24639073	C	A	0.7383	0.026923	1.45e-165	0.02638	35358	5660_SOD3	752.002
SOD3	rs2695234	4	24802616	G	A	-0.5368	0.015862	4.7e-251	0.07858	35354	5660_SOD3	1145.27
SOD3	rs62409676	4	25037378	T	C	0.3352	0.028629	1.16e-31	0.02453	35363	5660_SOD3	137.087
SOD3	rs4697597	4	25662622	A	G	0.1798	0.031699	1.41e-08	0.01912	35347	5660_SOD3	32.1728
SOD3	rs76930256	4	25664005	T	C	0.4335	0.031369	1.94e-43	0.0197	35349	5660_SOD3	190.975
SOD3	rs139081735	4	25755666	G	A	0.1749	0.029008	1.65e-09	0.02298	35356	5660_SOD3	36.3533
PF4V1	rs35920062	4	73452460	C	T	0.1789	0.018695	1.08e-21	0.04884	35354	5663_PF4V1	91.5735
PF4V1	rs872914	4	73852384	A	G	-0.3223	0.008732	3.09e-298	0.28935	35348	5663_PF4V1	1362.36
PF4V1	rs2155859	4	74194873	TCTACCACA	TCTACCACG	-0.1047	0.018387	1.24e-08	0.05052	35351	5663_PF4V1	32.4244
CTRB1	rs3973388	16	74529811	TTTTTTTTTTTTTTTTTTTTTTTT	TCTTTTTTTTTTTTTTTTTTTTTT	0.6967	0.071842	3.09e-22	0.00356	35364	5671_CTRB1	94.0448
CTRB1	rs8051363	16	75221319	G	A	0.4059	0.007246	0	0.26103	35362	5671_CTRB1	3137.92
CTRB1	rs11640724	16	75430165	TTTTGTTTGTTTGTTTGTTTTTTT	TTTTGTTTGTTTGTTTGTTTTTTC	0.4344	0.04056	9.13e-27	0.00988	35362	5671_CTRB1	114.705
CTRB1	rs7206481	16	75600116	G	A	0.0875	0.010319	2.26e-17	0.19553	35363	5671_CTRB1	71.902
ASIP	rs62209647	20	33917852	C	G	0.6775	0.012445	0	0.08124	35367	5676_ASIP	2963.66
ASIP	rs17092209	20	35004918	G	A	-0.0811	0.011553	2.22e-12	0.13757	35367	5676_ASIP	49.2779
OBP2B	rs3761822	9	133210436	A	G	0.3741	0.01115	8.85e-247	0.19968	35369	5680_OBP2B	1125.71
OBP2B	rs633862	9	133279871	C	T	0.0877	0.009075	4.28e-22	0.45011	35371	5680_OBP2B	93.3912
OBP2B	rs1541332	9	133646394	A	G	-0.0536	0.009085	3.64e-09	0.49248	35367	5680_OBP2B	34.8081
OBP2B	rs11507039	9	133851790	C	T	-0.3603	0.058904	9.55e-10	0.00584	35371	5680_OBP2B	37.4144
VASN	rs757593	16	4391616	C	A	0.0788	0.009171	8.51e-18	0.27834	35360	5682_VASN	73.8277
PRKCSH	rs11557488	19	11447460	A	G	0.1132	0.009695	1.68e-31	0.2142	35375	5687_PRKCSH	136.332
CBLN4	rs78604342	20	55439565	T	C	-0.1666	0.019484	1.23e-17	0.04871	35380	5688_CBLN4	73.1129
CBLN4	rs601279	20	55605367	A	C	-0.0511	0.008385	1.1e-09	0.42207	35389	5688_CBLN4	37.1395
CBLN4	rs7351418	20	55721241	T	C	0.1538	0.008695	5.19e-70	0.34464	35390	5688_CBLN4	312.877
CBLN4	rs6024417	20	55794632	G	A	-0.1539	0.009032	4.16e-65	0.29741	35388	5688_CBLN4	290.342
CBLN4	rs1036491	20	55980132	C	A	-0.1517	0.011082	1.18e-42	0.17052	35388	5688_CBLN4	187.385
CRISPLD2	rs144746688	16	84730353	G	A	0.1683	0.020672	3.9e-16	0.0436	35379	5691_CRISPLD2	66.2832
CRISPLD2	rs117174171	16	84819826	C	T	-0.1739	0.017064	2.17e-24	0.06853	35379	5691_CRISPLD2	103.857
CRISPLD2	rs60910901	16	84862651	G	A	-1.1104	0.041372	1.11e-158	0.01127	35378	5691_CRISPLD2	720.354
CRISPLD2	rs72799568	16	84868877	T	A	-0.3341	0.017892	8.26e-78	0.05936	35378	5691_CRISPLD2	348.687
CRISPLD2	rs117454949	16	84902928	G	A	0.1777	0.029768	2.38e-09	0.0214	35378	5691_CRISPLD2	35.6349
CRISPLD2	rs75567869	16	84919483	G	A	0.1655	0.023125	8.26e-13	0.03522	35377	5691_CRISPLD2	51.2192
TNXB	rs443623	6	33028573	T	A	-0.0882	0.009303	2.51e-21	0.28793	35438	5698_TNXB	89.8858
TNXB	rs9277093	6	33047753	A	C	1.9177	0.116528	7.46e-61	0.00135	35439	5698_TNXB	270.832
TNXB	rs9277629	6	33114332	T	C	-0.3126	0.016593	3.57e-79	0.07128	35437	5698_TNXB	354.918
CLEC3B	rs10865936	3	44995308	A	G	-0.2029	0.009551	3.7e-100	0.22403	35347	5701_CLEC3B	451.301
CLEC3B	rs76951547	3	44996018	G	A	-0.0972	0.014079	5.06e-12	0.08979	35347	5701_CLEC3B	47.6638
OLFM1	rs11103515	9	134765264	T	G	-0.1088	0.015913	8.09e-12	0.06668	35341	5703_OLFM1	46.747
OLFM1	rs57136797	9	134860694	T	A	-0.1582	0.011705	1.27e-41	0.13756	35338	5703_OLFM1	182.671
OLFM1	rs11103667	9	135086514	T	C	0.1157	0.010333	4.21e-29	0.18165	35322	5703_OLFM1	125.376
GZMM	rs148121165	19	522986	C	G	-0.3942	0.069494	1.41e-08	0.00364	35310	5704_GZMM	32.1765
GZMM	rs114537924	19	548612	A	G	0.1163	0.016794	4.36e-12	0.06291	35308	5704_GZMM	47.9569
LEAP2	rs17622517	5	132467845	C	T	0.148	0.016074	3.33e-20	0.07266	35348	5708_LEAP2	84.7765
LEAP2	rs12515756	5	132903188	C	T	0.4006	0.01087	2.49e-297	0.1644	35350	5708_LEAP2	1358.2
LEAP2	rs11959187	5	133361202	A	G	0.1862	0.026462	1.97e-12	0.02493	35350	5708_LEAP2	49.5124
LEAP2	rs152784	5	133436739	G	A	-0.1335	0.017054	4.96e-15	0.06195	35351	5708_LEAP2	61.2788
LEAP2	rs78679938	5	133674641	T	C	0.0832	0.015209	4.49e-08	0.07992	35352	5708_LEAP2	29.9258
IFNL3	rs62122869	19	39286683	T	C	0.06	0.010018	2.11e-09	0.18248	35368	5713_IFNL3	35.8707
PRCP	rs11233045	11	82237444	C	A	0.0813	0.013564	2.05e-09	0.10355	35343	5722_PRCP	35.9257
PRCP	rs2229437	11	82853252	G	T	0.2154	0.011168	6.78e-83	0.16215	35343	5722_PRCP	371.998
PRCP	rs188172480	11	82882681	A	G	-0.2811	0.028952	2.76e-22	0.02188	35343	5722_PRCP	94.2681
FCRL1	rs41273213	1	156910398	A	C	0.1845	0.020665	4.33e-19	0.0416	35364	5728_FCRL1	79.7117
FCRL1	rs12410496	1	157378066	A	G	-0.0773	0.008726	8.09e-19	0.34753	35367	5728_FCRL1	78.4745
FCRL1	rs6681271	1	157696854	C	T	0.3096	0.006128	0	0.45947	35365	5728_FCRL1	2552.49
FCRL1	rs191832299	1	158166227	T	C	0.2636	0.025589	6.95e-25	0.02752	35362	5728_FCRL1	106.117
SPINK6	rs137864680	5	147294723	A	G	-0.1831	0.025744	1.14e-12	0.02497	35357	5731_SPINK6	50.5853
SPINK6	rs148632877	5	147734214	T	C	-0.3545	0.042337	5.6e-17	0.00873	35356	5731_SPINK6	70.112
SPINK6	rs75666474	5	147882756	A	G	0.1693	0.017523	4.39e-22	0.05304	35356	5731_SPINK6	93.3463
SPINK6	rs7719473	5	148057440	A	C	-0.892	0.019261	0	0.02893	35357	5731_SPINK6	2144.73
SPINK6	rs74765295	5	148183699	T	C	-0.7631	0.048422	5.92e-56	0.00695	35357	5731_SPINK6	248.358
SPINK6	rs116664727	5	148263754	A	G	0.1777	0.011879	1.35e-50	0.12948	35357	5731_SPINK6	223.777
SPINK6	rs139120114	5	148310721	C	T	-0.8142	0.035989	2.53e-113	0.01235	35358	5731_SPINK6	511.826
SPINK6	rs75666559	5	148453118	T	A	0.3137	0.019487	2.66e-58	0.04325	35358	5731_SPINK6	259.143
SPINK6	rs148402978	5	149047717	T	C	-0.2961	0.027752	1.42e-26	0.02113	35360	5731_SPINK6	113.838
TREML2	rs12194543	6	40437275	C	T	-0.1018	0.013812	1.7e-13	0.10866	35364	5736_TREML2	54.3228
TREML2	rs2494972	6	40621436	A	G	0.0534	0.009351	1.13e-08	0.30204	35366	5736_TREML2	32.6112
TREML2	rs7760176	6	40709088	G	A	0.1719	0.010165	3.76e-64	0.23441	35365	5736_TREML2	285.981
TREML2	rs72851907	6	40933416	T	C	-0.1637	0.019634	7.59e-17	0.05259	35376	5736_TREML2	69.5152
TREML2	rs9381017	6	40982194	C	T	0.5077	0.008783	0	0.15276	35372	5736_TREML2	3341.4
TREML2	rs2062323	6	41271906	T	C	-0.113	0.009704	2.45e-31	0.27087	35371	5736_TREML2	135.599
TREML2	rs814837	6	41421773	T	C	-0.0893	0.009009	3.7e-23	0.36005	35363	5736_TREML2	98.2539
TREML2	rs75569095	6	41583193	A	G	0.0824	0.012111	1.02e-11	0.15133	35359	5736_TREML2	46.2908
SEMA4D	rs28499574	9	88582255	T	G	-0.1638	0.014369	4.2e-30	0.09191	35354	5737_SEMA4D	129.95
SEMA4D	rs28642754	9	89028459	C	T	-0.7119	0.013133	0	0.05769	35363	5737_SEMA4D	2938.39
SEMA4D	rs147195035	9	89199736	A	G	0.1613	0.021207	2.83e-14	0.03821	35362	5737_SEMA4D	57.8509
SEMA4D	rs113410024	9	89278033	C	T	-0.6153	0.044362	9.62e-44	0.00804	35362	5737_SEMA4D	192.376
SEMA4D	rs79903267	9	89306581	C	T	-1.0254	0.020618	0	0.02303	35361	5737_SEMA4D	2473.4
SEMA4D	rs150314644	9	89476113	T	G	0.2201	0.022614	2.19e-22	0.03416	35362	5737_SEMA4D	94.7295
ROBO1	rs73103884	3	77848463	G	A	-0.2104	0.031332	1.88e-11	0.01772	35344	5740_ROBO1	45.0936
ROBO1	rs3773233	3	78725134	T	C	0.223	0.010121	1.41e-107	0.21279	35345	5740_ROBO1	485.471
ROBO1	rs73111654	3	78741405	A	T	-0.3342	0.037022	1.76e-19	0.01335	35345	5740_ROBO1	81.4879
ROBO1	rs331172	3	78946828	G	A	0.0783	0.008319	4.85e-21	0.49224	35344	5740_ROBO1	88.5893
ROBO1	rs7639769	3	79369917	T	A	-0.0842	0.00838	9.35e-24	0.45641	35340	5740_ROBO1	100.957
ROBO1	rs62256944	3	79787885	A	G	0.1039	0.013602	2.19e-14	0.10414	35340	5740_ROBO1	58.3479
ACP6	rs587687447	1	146976569	G	T	0.3004	0.050942	3.71e-09	0.00782	35344	5742_ACP6	34.7735
ACP6	rs139828171	1	147025958	T	C	-0.5067	0.046489	1.16e-27	0.0094	35347	5742_ACP6	118.796
ACP6	rs202051594	1	147327330	T	C	-0.7665	0.032202	3.1e-125	0.0173	35357	5742_ACP6	566.577
ACP6	rs79565532	1	147540001	C	G	-1.169	0.017129	0	0.02883	35357	5742_ACP6	4657.63
ACP6	rs77944781	1	147563473	A	T	0.2333	0.028552	3.06e-16	0.02346	35358	5742_ACP6	66.7662
ACP6	rs76541373	1	147565665	G	T	0.3181	0.022014	2.51e-47	0.03982	35358	5742_ACP6	208.799
ACP6	rs150011608	1	147589979	C	T	-0.6366	0.046861	4.93e-42	0.00812	35357	5742_ACP6	184.548
ACP6	rs12059427	1	147600639	A	G	0.4267	0.03322	9.2e-38	0.01709	35355	5742_ACP6	164.986
ACP6	rs61751618	1	147624311	A	G	-1.4356	0.017556	0	0.02496	35359	5742_ACP6	6686.76
ACP6	rs79849438	1	147640666	G	A	0.3132	0.024701	7.68e-37	0.03094	35358	5742_ACP6	160.773
ACP6	rs74125744	1	147668399	G	T	-0.6251	0.016931	2.09e-298	0.06474	35358	5742_ACP6	1363.12
ACP6	rs75975267	1	147685492	A	G	-0.6204	0.030517	7.05e-92	0.01847	35358	5742_ACP6	413.295
ACP6	rs182554970	1	147707133	C	T	0.3006	0.026998	8.57e-29	0.02528	35358	5742_ACP6	123.969
ACP6	rs144973933	1	147738089	T	C	0.3567	0.032146	1.31e-28	0.01796	35358	5742_ACP6	123.127
ACP6	rs78010317	1	147790162	G	A	0.3401	0.02574	7.39e-40	0.03027	35360	5742_ACP6	174.581
CLPS	rs7763946	6	35223049	A	G	-0.2384	0.01114	1.31e-101	0.15927	35352	5749_CLPS	457.975
CLPS	rs79476859	6	35657861	T	C	-0.222	0.022947	3.87e-22	0.03197	35353	5749_CLPS	93.5953
CLPS	rs2766575	6	35773900	C	T	0.3339	0.006667	0	0.41021	35354	5749_CLPS	2508.26
CLPS	rs114592113	6	36261711	T	C	0.3123	0.02085	1.02e-50	0.04144	35355	5749_CLPS	224.353
CLPS	rs74906171	6	36306113	T	C	-0.2525	0.037783	2.34e-11	0.01256	35352	5749_CLPS	44.6611
CLPS	rs72848590	6	36340885	C	T	0.1279	0.021417	2.35e-09	0.03818	35352	5749_CLPS	35.6635
CLPS	rs79133352	6	36453954	A	G	0.1895	0.022824	1.02e-16	0.03428	35355	5749_CLPS	68.9342
CLPS	rs146938557	6	36638425	A	G	0.201	0.02848	1.69e-12	0.02074	35354	5749_CLPS	49.8095
DEFB104A	rs569208100	8	7205462	T	C	-0.1381	0.014027	7.17e-23	0.09096	35356	5763_DEFB104A	96.9299
DEFB104A	rs68188847	8	7396335	T	C	0.1224	0.009709	1.93e-36	0.22237	35355	5763_DEFB104A	158.933
DEFB104A	rs11786478	8	7530664	A	C	0.25	0.009351	1.78e-157	0.34516	35350	5763_DEFB104A	714.766
DEFB104A	rs564820443	8	7876429	G	C	0.6057	0.046277	3.83e-39	0.00726	35354	5763_DEFB104A	171.311
DEFB104A	rs28731034	8	8519505	C	T	-0.048	0.008031	2.27e-09	0.44295	35389	5763_DEFB104A	35.7226
BID	rs151268390	22	17734618	C	A	-0.3373	0.035496	2.05e-21	0.01311	35344	5798_BID	90.2971
C3	rs2230199	19	6718376	C	G	0.1035	0.009405	3.62e-28	0.2387	35371	5803_C3	121.105
TDGF1	rs6800902	3	45643844	G	A	0.3498	0.048875	8.25e-13	0.00685	35346	5810_TDGF1	51.2231
TDGF1	rs78237340	3	45653365	A	G	0.3292	0.017527	1.05e-78	0.05463	35346	5810_TDGF1	352.78
TDGF1	rs78564990	3	45661221	A	G	0.3592	0.022388	6.26e-58	0.03502	35346	5810_TDGF1	257.42
TDGF1	rs3851347	3	46012286	G	A	0.3121	0.004737	0	0.37311	35345	5810_TDGF1	4340.91
TDGF1	rs11574433	3	46406413	A	G	0.395	0.0046	0	0.44452	35342	5810_TDGF1	7373.58
TDGF1	rs1402146	3	46606216	C	T	-0.5847	0.004425	0	0.46664	35343	5810_TDGF1	17459.8
EPO	rs221790	7	100680659	C	G	0.0691	0.008295	8.03e-17	0.41039	35367	5813_EPO	69.3942
IFNGR1	rs72975557	6	136284819	G	A	-0.2224	0.039494	1.79e-08	0.01102	35365	5825_IFNGR1	31.7108
IFNGR1	rs9376267	6	137209894	T	C	-0.0719	0.009305	1.1e-14	0.23921	35362	5825_IFNGR1	59.707
IFNGR1	rs145683458	6	138120315	G	A	-0.2759	0.049941	3.3e-08	0.00596	35369	5825_IFNGR1	30.5203
[truncated: 4,240 more rows]

## Sheet: Table S2
Table S2. The sources for all statistical summary datasets used in this study.
Consortium	Phenotype	Cases	Controls	PMID/Source	GWAS ID	Population
deCODE	Plasma protein	35559	-	34857953	/	European
UK Biobank	Osteoarthritis of knee	24955	378169	30664745	GCST007090	European
UK Biobank	Osteoarthritis of hip	15704	378169	30664745	GCST007091	European
UK Biobank	Osteoarthritis of knee or hip	39427	378169	30664745	GCST007092	European
eQTLGen	Genes	31648	-	https://www.eqtlgen.org/cis-eqtls.html	/	European
UK Biobank	783 Phenotypes	-	-	30104761	/	European

## Sheet: Table S3
Table S3: The information of 783 diseases incorporated in the MR-PheWAS analysis.
Phenotype Description	Phenotype Category	PheCode	Number of cases	Number of controls	Number of excluded controls
Rheumatic disease of the heart valves	circulatory system	394	4895	402421	1645
Mitral valve disease	circulatory system	394.2	2985	402421	3555
Aortic valve disease	circulatory system	394.3	1260	402421	5280
Disease of tricuspid valve	circulatory system	394.7	1058	402421	5482
Heart valve disorders	circulatory system	395	4239	402421	2301
Nonrheumatic mitral valve disorders	circulatory system	395.1	2892	402421	3648
Heart valve replaced	circulatory system	395.6	1499	402421	5041
Abnormal heart sounds	circulatory system	396	1049	402421	5491
Hypertension	circulatory system	401	77977	330366	618
Essential hypertension	circulatory system	401.1	77723	330366	872
Hypertensive heart and/or renal disease	circulatory system	401.2	1719	330366	76876
Hypertensive chronic kidney disease	circulatory system	401.22	1548	330366	77047
Elevated blood pressure reading without diagnosis of hypertension	circulatory system	402	1487	330366	77108
Ischemic Heart Disease	circulatory system	411	31355	377103	503
Unstable angina (intermediate coronary syndrome)	circulatory system	411.1	5181	377103	26677
Myocardial infarction	circulatory system	411.2	11703	377103	20155
Angina pectoris	circulatory system	411.3	16175	377103	15683
Coronary atherosclerosis	circulatory system	411.4	20023	377103	11835
Aneurysm and dissection of heart	circulatory system	411.41	698	377103	31160
Other chronic ischemic heart disease, unspecified	circulatory system	411.8	14921	377103	16937
Other acute and subacute forms of ischemic heart disease	circulatory system	411.9	1169	377103	30689
Other forms of chronic heart disease	circulatory system	414	1796	377103	30062
Pulmonary heart disease	circulatory system	415	4257	402375	2329
Chronic pulmonary heart disease	circulatory system	415.2	590	402375	5996
Cardiomegaly	circulatory system	416	2573	402375	4013
Nonspecific chest pain	circulatory system	418	31429	377532	0
Precordial pain	circulatory system	418.1	3582	377532	27847
Carditis	circulatory system	420	2020	405779	1162
Pericarditis	circulatory system	420.2	1273	405779	1909
Endocarditis	circulatory system	420.3	686	405779	2496
Cardiomyopathy	circulatory system	425	1247	405779	1935
Primary/intrinsic cardiomyopathies	circulatory system	425.1	1208	405779	1974
Cardiac conduction disorders	circulatory system	426	6959	380919	21083
Atrioventricular [AV] block	circulatory system	426.2	2125	380919	25917
First degree AV block	circulatory system	426.21	988	380919	27054
Atrioventricular block, complete	circulatory system	426.24	587	380919	27455
Bundle branch block	circulatory system	426.3	3353	380919	24689
Right bundle branch block	circulatory system	426.31	1498	380919	26544
Left bundle branch block	circulatory system	426.32	1757	380919	26285
Cardiac pacemaker/device in situ	circulatory system	426.9	2487	380919	25555
Cardiac pacemaker in situ	circulatory system	426.91	2283	380919	25759
Cardiac dysrhythmias	circulatory system	427	24681	380919	3361
Paroxysmal tachycardia, unspecified	circulatory system	427.1	3225	380919	24817
Paroxysmal supraventricular tachycardia	circulatory system	427.11	2359	380919	25683
Paroxysmal ventricular tachycardia	circulatory system	427.12	938	380919	27104
Atrial fibrillation and flutter	circulatory system	427.2	14820	380919	13222
Other specified cardiac dysrhythmias	circulatory system	427.3	3236	380919	24806
Cardiac arrest and ventricular fibrillation	circulatory system	427.4	1137	380919	26905
Cardiac arrest	circulatory system	427.42	927	380919	27115
Arrhythmia (cardiac) NOS	circulatory system	427.5	922	380919	27120
Premature beats	circulatory system	427.6	536	380919	27506
Tachycardia NOS	circulatory system	427.7	2193	380919	25849
Palpitations	circulatory system	427.9	3832	380919	24210
Congestive heart failure; nonhypertensive	circulatory system	428	5415	402834	712
Congestive heart failure (CHF) NOS	circulatory system	428.1	2031	402834	4096
Heart failure NOS	circulatory system	428.2	4269	402834	1858
Ill-defined descriptions and complications of heart disease	circulatory system	429	796	402834	5331
Abnormal function study of cardiovascular system	circulatory system	429.2	524	402834	5603
Intracranial hemorrhage	circulatory system	430	1796	399017	8148
Subarachnoid hemorrhage	circulatory system	430.1	812	399017	9132
Intracerebral hemorrhage	circulatory system	430.2	700	399017	9244
Cerebrovascular disease	circulatory system	433	8742	399017	1202
Occlusion and stenosis of precerebral arteries	circulatory system	433.1	1185	399017	8759
Occlusion of cerebral arteries	circulatory system	433.2	4134	399017	5810
Cerebral artery occlusion, with cerebral infarction	circulatory system	433.21	1501	399017	8443
Cerebral ischemia	circulatory system	433.3	2920	399017	7024
Transient cerebral ischemia	circulatory system	433.31	2146	399017	7798
Late effects of cerebrovascular disease	circulatory system	433.8	1263	399017	8681
Atherosclerosis	circulatory system	440	1324	400595	7042
Atherosclerosis of the extremities	circulatory system	440.2	811	400595	7555
Vascular insufficiency of intestine	circulatory system	441	576	400595	7790
Other aneurysm	circulatory system	442	1808	400595	6558
Aortic aneurysm	circulatory system	442.1	1374	400595	6992
Abdominal aortic aneurysm	circulatory system	442.11	903	400595	7463
Peripheral vascular disease	circulatory system	443	3927	400595	4439
Raynaud's syndrome	circulatory system	443.1	1148	400595	7218
Peripheral vascular disease, unspecified	circulatory system	443.9	2566	400595	5800
Arterial embolism and thrombosis	circulatory system	444	921	400595	7445
Arterial embolism and thrombosis of lower extremity artery	circulatory system	444.1	557	400595	7809
Polyarteritis nodosa and allied conditions	circulatory system	446	828	400595	7538
Other disorders of arteries and arterioles	circulatory system	447	1333	400595	7033
Stricture of artery	circulatory system	447.1	873	400595	7493
Noninfectious disorders of lymphatic channels	circulatory system	450	705	408256	0
Phlebitis and thrombophlebitis	circulatory system	451	3900	369592	35469
Phlebitis and thrombophlebitis of lower extremities	circulatory system	451.2	3587	369592	35782
Other venous embolism and thrombosis	circulatory system	452	558	369592	38811
Varicose veins	circulatory system	454	12172	369592	27197
Varicose veins of lower extremity	circulatory system	454.1	11697	369592	27672
Varicose veins of lower extremity, symptomtic	circulatory system	454.11	633	369592	38736
Hemorrhoids	circulatory system	455	23896	369592	15473
Hypotension	circulatory system	458	5827	387905	15229
Orthostatic hypotension	circulatory system	458.1	1347	387905	19709
Hypotension NOS	circulatory system	458.9	3518	387905	17538
Other disorders of circulatory system	circulatory system	459	16544	387905	4512
Circulatory disease NEC	circulatory system	459.9	16366	387905	4690
Nonspecific abnormal findings on radiological and other examination of other intrathoracic organs (echocardiogram, etc)	circulatory system	793.2	567	408263	131
Cardiac and circulatory congenital anomalies	congenital anomalies	747	2796	406165	0
Cardiac congenital anomalies	congenital anomalies	747.1	2618	406165	178
Cardiac shunt/ heart septal defect	congenital anomalies	747.11	586	406165	2210
Congenital anomalies of great vessels	congenital anomalies	747.13	1799	406165	997
Digestive congenital anomalies	congenital anomalies	750	703	406730	1528
Genitourinary congenital anomalies	congenital anomalies	751	1596	406730	635
Congenital anomalies of genital organs	congenital anomalies	751.1	732	406730	1499
Congenital anomalies of urinary system	congenital anomalies	751.2	855	406730	1376
Other congenital musculoskeletal anomalies	congenital anomalies	756	594	407831	536
Superficial cellulitis and abscess	dermatologic	681	7451	397635	3875
Cellulitis and abscess of fingers/toes	dermatologic	681.1	566	397635	10760
Cellulitis and abscess of face/neck	dermatologic	681.2	524	397635	10802
Cellulitis and abscess of arm/hand	dermatologic	681.3	5539	397635	5787
Cellulitis and abscess of leg, except foot	dermatologic	681.5	5547	397635	5779
Cellulitis and abscess of foot, toe	dermatologic	681.6	5502	397635	5824
Cellulitis and abscess of trunk	dermatologic	681.7	602	397635	10724
Other local infections of skin and subcutaneous tissue	dermatologic	686	4520	397635	6806
Carbuncle and furuncle	dermatologic	686.1	2302	397635	9024
Pilonidal cyst	dermatologic	686.3	587	397635	10739
Symptoms affecting skin	dermatologic	687	5554	403407	0
Rash and other nonspecific skin eruption	dermatologic	687.1	2157	403407	3397
Disturbance of skin sensation	dermatologic	687.4	2900	403407	2654
Disorder of skin and subcutaneous tissue NOS	dermatologic	689	5782	403179	0
Dyschromia and Vitiligo	dermatologic	694	987	402672	5302
Other dyschromia	dermatologic	694.2	783	402672	5506
Erythematous conditions	dermatologic	695	2420	402672	3869
Prurigo and Lichen	dermatologic	695.7	779	402672	5510
Psoriasis and related disorders	dermatologic	696	2293	398199	8469
Psoriasis	dermatologic	696.4	2237	398199	8525
Psoriasis vulgaris	dermatologic	696.41	1684	398199	9078
Psoriatic arthropathy	dermatologic	696.42	708	398199	10054
Sarcoidosis	dermatologic	697	548	402672	5741
Pruritus and related conditions	dermatologic	698	783	408178	0
Other hypertrophic and atrophic conditions of skin	dermatologic	701	4804	403875	282
Scar conditions and fibrosis of skin	dermatologic	701.2	2356	403875	2730
Degenerative skin conditions and other dermatoses	dermatologic	702	5522	398746	4693
Actinic keratosis	dermatologic	702.1	2594	403439	2928
Seborrheic keratosis	dermatologic	702.2	3092	403439	2430
Diseases of nail, NOS	dermatologic	703	1287	402357	5317
Ingrowing nail	dermatologic	703.1	970	402357	5634
Diseases of hair and hair follicles	dermatologic	704	5344	402357	1260
Disorders of sweat glands	dermatologic	705	817	399255	8889
Hyperhidrosis	dermatologic	705.8	592	399255	9114
Diseases of sebaceous glands	dermatologic	706	8948	399255	758
Sebaceous cyst	dermatologic	706.2	8876	399255	830
Chronic ulcer of skin	dermatologic	707	1988	406973	0
Decubitus ulcer	dermatologic	707.1	913	406973	1075
Diffuse diseases of connective tissue	dermatologic	709	3463	399404	6094
Sicca syndrome	dermatologic	709.2	513	399404	9044
Unspecified diffuse connective tissue disease	dermatologic	709.7	2720	399404	6837
Atopic/contact dermatitis due to other or unspecified	dermatologic	939	2110	404817	2034
Disorders of tooth development	digestive	520	2449	398136	8376
Disturbances in tooth eruption	digestive	520.2	2364	398136	8461
Diseases of hard tissues of teeth	digestive	521	3091	398136	7734
Dental caries	digestive	521.1	3051	398136	7774
Diseases of pulp and periapical tissues	digestive	522	1795	398136	9030
Periapical abscess	digestive	522.5	1177	398136	9648
Gingival and periodontal diseases	digestive	523	1742	398136	9083
Periodontitis (acute or chronic)	digestive	523.3	1222	398136	9603
Acute periodontitis	digestive	523.31	668	398136	10157
Chronic periodontitis	digestive	523.32	561	398136	10264
Other diseases of the teeth and supporting structures	digestive	525	2689	398136	8136
Diseases of the jaws	digestive	526	960	398136	9865
Diseases of the salivary glands	digestive	527	710	403323	4928
Diseases of the oral soft tissues, excluding lesions specific for gingiva and tongue	digestive	528	3939	403323	1699
Diseases of lips	digestive	528.5	684	403323	4954
Diseases and other conditions of the tongue	digestive	529	1236	403323	4402
Diseases of esophagus	digestive	530	35852	369275	3834
Esophagitis, GERD and related diseases	digestive	530.1	32108	369275	7578
GERD	digestive	530.11	14223	369275	25463
Ulcer of esophagus	digestive	530.12	5243	369275	34443
Reflux esophagitis	digestive	530.14	10551	369275	29135
Esophageal bleeding (varices/hemorrhage)	digestive	530.2	1672	369275	38014
Stricture and stenosis of esophagus	digestive	530.3	1874	369275	37812
Disorders of esophageal motility	digestive	530.5	639	369275	39047
Heartburn	digestive	530.9	2100	369275	37586
Peptic ulcer (excl. esophageal)	digestive	531	7436	401525	0
Hemorrhage from gastrointestinal ulcer	digestive	531.1	617	401525	6819
Gastric ulcer	digestive	531.2	4109	401525	3327
Duodenal ulcer	digestive	531.3	3002	401525	4434
Dysphagia	digestive	532	6482	369275	33204
Gastritis and duodenitis	digestive	535	28941	378124	1896
Acute gastritis	digestive	535.1	1184	378124	29653
Duodenitis	digestive	535.6	7655	378124	23182
Other specified gastritis	digestive	535.8	8147	378124	22690
Other disorders of stomach and duodenum	digestive	537	3404	378124	27433
Appendiceal conditions	digestive	540	3409	405552	0
Appendicitis	digestive	540.1	3217	405552	192
Acute appendicitis	digestive	540.11	2608	405552	801
Abdominal hernia	digestive	550	47344	361617	0
Inguinal hernia	digestive	550.1	15995	361617	31349
Diaphragmatic hernia	digestive	550.2	27126	361617	20218
Femoral hernia	digestive	550.3	651	361617	46693
Umbilical hernia	digestive	550.4	3727	361617	43617
Ventral hernia	digestive	550.5	3448	361617	43896
Inflammatory bowel disease and other gastroenteritis and colitis	digestive	555	4528	334783	69650
Regional enteritis	digestive	555.1	1743	334783	72435
Ulcerative colitis	digestive	555.2	3195	334783	70983
Ulcerative colitis (chronic)	digestive	555.21	539	334783	73639
Ulceration of the lower GI tract	digestive	556	1063	334783	73115
Ulceration of intestine	digestive	556.1	674	334783	73504
Intestinal malabsorption (non-celiac)	digestive	557	2103	334783	72075
Celiac disease	digestive	557.1	1855	334783	72323
Noninfectious gastroenteritis	digestive	558	15747	334783	58431
Ileostomy status	digestive	559	1660	334783	72518
Intestinal obstruction without mention of hernia	digestive	560	3994	334783	70184
Paralytic ileus	digestive	560.1	522	334783	73656
Peritoneal or intestinal adhesions	digestive	560.3	832	334783	73346
Other intestinal obstruction	digestive	560.4	3346	334783	70832
Symptoms involving digestive system	digestive	561	15977	334783	58201
Flatulence	digestive	561.2	1689	334783	72489
Diverticulosis and diverticulitis	digestive	562	27311	334783	46867
Diverticulosis	digestive	562.1	27268	334783	46910
Constipation	digestive	563	10442	334783	63736
Functional digestive disorders	digestive	564	22138	334783	52040
Irritable Bowel Syndrome	digestive	564.1	5548	334783	68630
Abnormal findings on exam of gastrointestinal tract/ abdominal area	digestive	564.8	1650	334783	72528
Personal history of diseases of digestive system	digestive	564.9	15392	334783	58786
Anal and rectal conditions	digestive	565	14997	387338	6626
Anal and rectal polyp	digestive	565.1	7408	387338	14215
Peritonitis and retroperitoneal infections	digestive	567	887	387338	20736
Other disorders of peritoneum	digestive	568	3308	387338	18315
Peritoneal adhesions (postoperative) (postinfection)	digestive	568.1	3108	387338	18515
Other disorders of intestine	digestive	569	4200	387338	17423
Chronic liver disease and cirrhosis	digestive	571	2895	400055	6011
Other chronic nonalcoholic liver disease	digestive	571.5	1664	400055	7242
Liver abscess and sequelae of chronic liver disease	digestive	571.8	942	400055	7964
Portal hypertension	digestive	571.81	529	400055	8377
Ascites (non malignant)	digestive	572	1547	400055	7359
Other disorders of liver	digestive	573	5847	400055	3059
Jaundice (not of newborn)	digestive	573.5	897	400055	8009
Abnormal results of function study of liver	digestive	573.7	3479	400055	5427
Cholelithiasis and cholecystitis	digestive	574	16225	391307	1429
Cholelithiasis	digestive	574.1	13777	391307	3877
Cholelithiasis with acute cholecystitis	digestive	574.11	1513	391307	16141
Cholelithiasis with other cholecystitis	digestive	574.12	5472	391307	12182
Calculus of bile duct	digestive	574.2	2634	391307	15020
Cholecystitis without cholelithiasis	digestive	574.3	2761	391307	14893
Other biliary tract disease	digestive	575	3892	391307	13762
Obstruction of bile duct	digestive	575.2	777	391307	16877
Other disorders of gallbladder	digestive	575.7	1412	391307	16242
Other disorders of biliary tract	digestive	575.8	1040	391307	16614
Diseases of pancreas	digestive	577	2690	406271	0
Acute pancreatitis	digestive	577.1	1986	406271	704
Chronic pancreatitis	digestive	577.2	514	406271	2176
Gastrointestinal hemorrhage	digestive	578	21137	385157	2667
Hematemesis	digestive	578.1	1961	385157	21843
Blood in stool	digestive	578.2	2639	385157	21165
Hemorrhage of rectum and anus	digestive	578.8	13222	385157	10582
Hemorrhage of gastrointestinal tract	digestive	578.9	5229	385157	18575
Other symptoms involving abdomen and pelvis	digestive	579	3195	385157	20609
Nonspecific abnormal findings in stool contents	digestive	579.8	1659	385157	22145
Malposition and malpresentation of fetus or obstruction	digestive	652	1720	405994	1247
Simple and unspecified goiter	endocrine/metabolic	240	602	391429	16930
Nontoxic nodular goiter	endocrine/metabolic	241	1143	391429	16389
Nontoxic multinodular goiter	endocrine/metabolic	241.2	680	391429	16852
Thyrotoxicosis with or without goiter	endocrine/metabolic	242	1860	391429	15672
Hypothyroidism	endocrine/metabolic	244	14871	391429	2661
Secondary hypothyroidism	endocrine/metabolic	244.1	1117	391429	16415
Hypothyroidism NOS	endocrine/metabolic	244.4	14171	391429	3361
Diabetes mellitus	endocrine/metabolic	250	20203	388756	2
Type 1 diabetes	endocrine/metabolic	250.1	2660	388756	17545
Type 2 diabetes	endocrine/metabolic	250.2	18945	388756	1260
Type 2 diabetes with ophthalmic manifestations	endocrine/metabolic	250.23	1298	388756	18907
Type 2 diabetes with neurological manifestations	endocrine/metabolic	250.24	575	388756	19630
Abnormal glucose	endocrine/metabolic	250.4	685	388756	19520
Diabetic retinopathy	endocrine/metabolic	250.7	1339	396859	10763
Other disorders of pancreatic internal secretion	endocrine/metabolic	251	943	405386	2632
Hypoglycemia	endocrine/metabolic	251.1	939	386319	21703
Disorders of parathyroid gland	endocrine/metabolic	252	877	405386	2698
Hyperparathyroidism	endocrine/metabolic	252.1	781	405386	2794
Disorders of the pituitary gland and its hypothalamic control	endocrine/metabolic	253	693	405386	2882
Disorders of adrenal glands	endocrine/metabolic	255	642	405386	2933
Protein-calorie malnutrition	endocrine/metabolic	260	1057	406492	1412
Anorexia	endocrine/metabolic	260.6	835	406492	1634
Vitamin deficiency	endocrine/metabolic	261	1208	406492	1261
Vitamin B-complex deficiencies	endocrine/metabolic	261.2	754	406492	1715
Disorders of lipoid metabolism	endocrine/metabolic	272	35927	373034	0
Hyperlipidemia	endocrine/metabolic	272.1	35844	373034	83
Hypercholesterolemia	endocrine/metabolic	272.11	33242	373034	2685
Gout and other crystal arthropathies	endocrine/metabolic	274	3763	405198	0
Gout	endocrine/metabolic	274.1	3195	405198	568
Crystal arthropathies	endocrine/metabolic	274.2	616	405198	3147
Chondrocalcinosis	endocrine/metabolic	274.21	560	405198	3203
Disorders of mineral metabolism	endocrine/metabolic	275	2127	406834	0
Disorders of calcium/phosphorus metabolism	endocrine/metabolic	275.5	1204	406834	923
Disorders of fluid, electrolyte, and acid-base balance	endocrine/metabolic	276	7455	401506	0
Electrolyte imbalance	endocrine/metabolic	276.1	4123	401506	3332
Hyposmolality and/or hyponatremia	endocrine/metabolic	276.12	1826	401506	5629
Hyperpotassemia	endocrine/metabolic	276.13	975	401506	6480
Hypopotassemia	endocrine/metabolic	276.14	1430	401506	6025
Acid-base balance disorder	endocrine/metabolic	276.4	1161	401506	6294
Acidosis	endocrine/metabolic	276.41	1055	401506	6400
Hypovolemia	endocrine/metabolic	276.5	2834	401506	4621
Other disorders of metabolism	endocrine/metabolic	277	1424	407537	0
Overweight, obesity and other hyperalimentation	endocrine/metabolic	278	10968	397993	0
Obesity	endocrine/metabolic	278.1	10799	397993	169
Nephritis; nephrosis; renal sclerosis	genitourinary	580	1522	397602	9837
Glomerulonephritis	genitourinary	580.1	1033	397602	10326
Chronic glomerulonephritis, NOS	genitourinary	580.14	845	397602	10514
Renal failure	genitourinary	585	6985	397602	4374
Acute renal failure	genitourinary	585.1	4521	397602	6838
Renal failure NOS	genitourinary	585.2	1412	397602	9947
Chronic renal failure [CKD]	genitourinary	585.3	2629	397602	8730
Other disorders of the kidney and ureters	genitourinary	586	3362	397602	7997
Cyst of kidney, acquired	genitourinary	586.2	1260	397602	10099
Stricture/obstruction of ureter	genitourinary	586.4	913	397602	10446
Pyelonephritis	genitourinary	590	1324	379936	27701
Urinary tract infection	genitourinary	591	12491	379936	16534
Cystitis and urethritis	genitourinary	592	3088	379936	25937
Cystitis	genitourinary	592.1	2948	379936	26077
Chronic cystitis	genitourinary	592.12	892	379936	28133
Hematuria	genitourinary	593	16409	379936	12616
Urinary calculus	genitourinary	594	6643	401005	1313
Calculus of kidney	genitourinary	594.1	3191	401005	4765
Calculus of lower urinary tract	genitourinary	594.2	778	401005	7178
Calculus of ureter	genitourinary	594.3	2417	401005	5539
Renal colic	genitourinary	594.8	2055	401005	5901
Hydronephrosis	genitourinary	595	1951	401005	6005
Other disorders of bladder	genitourinary	596	9933	394699	4329
Bladder neck obstruction	genitourinary	596.1	1980	394699	12282
Functional disorders of bladder	genitourinary	596.5	1664	394699	12598
Other disorders of urethra and urinary tract	genitourinary	597	4069	394699	10193
Urethral stricture (not specified as infectious)	genitourinary	597.1	3331	394699	10931
Abnormal findings on examination of urine	genitourinary	598	3547	405414	0
Other symptoms/disorders or the urinary system	genitourinary	599	24031	384930	0
Retention of urine	genitourinary	599.2	6755	384930	17276
Dysuria	genitourinary	599.3	1199	384930	22832
Urinary incontinence	genitourinary	599.4	8856	384930	15175
Frequency of urination and polyuria	genitourinary	599.5	4037	384930	19994
Other abnormality of urination	genitourinary	599.9	1926	384930	22105
Other disorders of male genital organs	genitourinary	608	2833	389094	17034
Benign mammary dysplasias	genitourinary	610	3379	401746	3836
Cystic mastopathy	genitourinary	610.1	928	401746	6287
Benign neoplasm of breast	genitourinary	610.4	1553	401746	5662
Other specified benign mammary dysplasias	genitourinary	610.8	696	401746	6519
Abnormal findings on mammogram or breast exam	genitourinary	611	1580	401746	5635
Lump or mass in breast	genitourinary	611.3	1525	401746	5690
Breast conditions, congenital or relating to hormones	genitourinary	612	942	401746	6273
Hypertrophy of breast (Gynecomastia)	genitourinary	612.2	854	401746	6361
Other nonmalignant breast conditions	genitourinary	613	1983	406978	0
Inflammatory disease of breast	genitourinary	613.1	723	406978	1260
Other signs and symptoms in breast	genitourinary	613.7	704	406978	1279
Inflammatory diseases of female pelvic organs	genitourinary	614	6204	399757	3000
Pelvic peritoneal adhesions, female (postoperative) (postinfection)	genitourinary	614.1	2546	399757	6658
Pelvic inflammatory disease (PID)	genitourinary	614.3	936	399757	8268
Inflammatory disease of cervix, vagina, and vulva	genitourinary	614.5	2864	399757	6340
Cervicitis and endocervicitis	genitourinary	614.51	1323	399757	7881
Cyst or abscess of Bartholin's gland	genitourinary	614.53	758	399757	8446
Endometriosis	genitourinary	615	4053	399757	5151
Genital prolapse	genitourinary	618	11966	396730	265
Prolapse of vaginal walls	genitourinary	618.1	7462	396730	4769
Uterine/Uterovaginal prolapse	genitourinary	618.2	5428	396730	6803
Prolapse of vaginal vault after hysterectomy	genitourinary	618.5	513	396730	11718
Vaginal enterocele, congenital or acquired	genitourinary	618.6	681	396730	11550
Noninflammatory female genital disorders	genitourinary	619	9332	399629	0
Noninflammatory disorders of ovary, fallopian tube, and broad ligament	genitourinary	619.1	730	399629	8602
Disorders of uterus, NEC	genitourinary	619.2	3336	399629	5996
Noninflammatory disorders of cervix	genitourinary	619.3	2884	399629	6448
Noninflammatory disorders of vagina	genitourinary	619.4	1776	399629	7556
Noninflammatory disorders of vulva and perineum	genitourinary	619.5	1355	399629	7977
Endometrial hyperplasia	genitourinary	621	1133	396384	11444
Polyp of female genital organs	genitourinary	622	10881	396384	1696
Polyp of corpus uteri	genitourinary	622.1	7910	396384	4667
Mucous polyp of cervix	genitourinary	622.2	3450	396384	9127
Hypertrophy of female genital organs	genitourinary	623	1275	396384	11302
Symptoms involving female genital tract	genitourinary	624	6688	399509	2764
stress incontinence, female	genitourinary	624.9	5924	399509	3528
Pain and other symptoms associated with female genital organs	genitourinary	625	3003	399509	6449
Dyspareunia	genitourinary	625.1	1192	399509	8260
Disorders of menstruation and other abnormal bleeding from female genital tract	genitourinary	626	18580	377857	12524
Irregular menstrual cycle/bleeding	genitourinary	626.1	15880	377857	15224
Excessive or frequent menstruation	genitourinary	626.12	9820	377857	21284
Irregular menstrual cycle	genitourinary	626.13	1989	377857	29115
Irregular menstrual bleeding	genitourinary	626.14	3817	377857	27287
Dysmenorrhea	genitourinary	626.2	1787	377857	29317
Infertility, female	genitourinary	626.8	1370	377857	29734
Menopausal and postmenopausal disorders	genitourinary	627	10699	377857	20405
Postmenopausal bleeding	genitourinary	627.1	9109	377857	21995
Postmenopausal atrophic vaginitis	genitourinary	627.3	1115	377857	29989
Ovarian cyst	genitourinary	628	4777	377857	26327
Disorders of iron metabolism	hematopoietic	275.1	669	406834	1458
Iron deficiency anemias	hematopoietic	280	7787	390026	11148
Iron deficiency anemias, unspecified or not due to blood loss	hematopoietic	280.1	7414	390026	11521
Other deficiency anemia	hematopoietic	281	1133	390026	17802
Megaloblastic anemia	hematopoietic	281.1	1076	390026	17859
Pernicious anemia	hematopoietic	281.11	754	390026	18181
Other anemias	hematopoietic	285	12256	390026	6679
Anemia of chronic disease	hematopoietic	285.2	702	390026	18233
Coagulation defects	hematopoietic	286	941	406281	1739
Purpura and other hemorrhagic conditions	hematopoietic	287	1791	406281	889
Thrombocytopenia	hematopoietic	287.3	1563	406281	1117
Diseases of white blood cells	hematopoietic	288	3788	401375	3798
Decreased white blood cell count	hematopoietic	288.1	3184	401375	4402
Neutropenia	hematopoietic	288.11	3184	401375	4402
Other diseases of blood and blood-forming organs	hematopoietic	289	4177	401375	3409
Lymphadenitis	hematopoietic	289.4	2622	401375	4964
Diseases of spleen	hematopoietic	289.5	515	401375	7071
Intestinal infection	infectious diseases	008	8991	399970	0
Bacterial enteritis	infectious diseases	008.5	2737	399970	6254
Intestinal infection due to C. difficile	infectious diseases	008.52	650	399970	8341
Viral Enteritis	infectious diseases	008.6	862	399970	8129
Septicemia	infectious diseases	038	4005	393897	11059
Gram negative septicemia	infectious diseases	38.1	832	393897	14232
Bacterial infection NOS	infectious diseases	041	12187	393897	2877
Staphylococcus infections	infectious diseases	041.1	3149	393897	11915
Streptococcus infection	infectious diseases	041.2	1644	393897	13420
E. coli	infectious diseases	041.4	2744	393897	12320
Viral hepatitis	infectious diseases	070	1215	403316	4430
Viral warts & HPV	infectious diseases	078	1007	403316	4638
Viral infection	infectious diseases	079	2806	403316	2839
Postoperative infection	infectious diseases	080	4489	402343	2129
Infection/inflammation of internal prosthetic device; implant; and graft	infectious diseases	081	2485	402343	4133
Candidiasis	infectious diseases	112	2134	406301	526
Sepsis and SIRS	infectious diseases	994	2811	406150	0
Sepsis	infectious diseases	994.2	2811	406150	0
Burns	injuries & poisonings	1000	579	408382	0
Foreign body injury	injuries & poisonings	1001	1210	407751	0
Crushing or internal injury to organs	injuries & poisonings	1008	1007	407954	0
Injury, NOS	injuries & poisonings	1009	8440	400521	0
Complications of surgical and medical procedures	injuries & poisonings	1011	9140	399821	0
Nonspecific abnormal findings on radiological and other examination of musculoskeletal system	injuries & poisonings	793	698	408263	0
Fracture of lower limb	injuries & poisonings	800	7251	387765	13945
Fracture of neck of femur	injuries & poisonings	800.1	1814	387765	19382
Fracture of tibia and fibula	injuries & poisonings	800.3	2162	387765	19034
Fracture of patella	injuries & poisonings	800.4	768	387765	20428
Fracture of ankle and foot	injuries & poisonings	801	2339	387765	18857
Fracture of foot	injuries & poisonings	801.1	1842	387765	19354
Fracture of pelvis	injuries & poisonings	802	722	387765	20474
Fracture of upper limb	injuries & poisonings	803	8521	387765	12675
Fracture of humerus	injuries & poisonings	803.1	1692	387765	19504
Fracture of radius and ulna	injuries & poisonings	803.2	5246	387765	15950
Fracture of clavicle or scapula	injuries & poisonings	803.3	1521	387765	19675
Fracture of hand or wrist	injuries & poisonings	804	3357	387765	17839
Fracture of vertebral column without mention of spinal cord injury	injuries & poisonings	805	1352	387765	19844
Fracture of ribs	injuries & poisonings	807	775	387765	20421
Fracture of unspecified bones	injuries & poisonings	809	1304	387765	19892
Intracranial hemorrhage (injury)	injuries & poisonings	818	508	405554	2899
Skull and face fracture and other intercranial injury	injuries & poisonings	819	2957	405554	450
Torus fracture	injuries & poisonings	823	1674	385157	22130
Dislocation	injuries & poisonings	830	2094	391457	15410
Internal derangement of knee	injuries & poisonings	835	15430	391457	2074
Traumatic arthropathy	injuries & poisonings	836	528	391457	16976
Hemorrhage or hematoma complicating a procedure	injuries & poisonings	850	5329	394929	8703
Complication of colostomy or enterostomy	injuries & poisonings	853	502	394929	13530
Complications of cardiac/vascular device, implant, and graft	injuries & poisonings	854	1789	394929	12243
Mechanical complication of unspecified genitourinary device, implant, and graft	injuries & poisonings	857	1241	394929	12791
Complication of internal orthopedic device	injuries & poisonings	858	3167	394929	10865
Complication due to other implant and internal device	injuries & poisonings	859	3265	394929	10767
Open wounds of head; neck; and trunk	injuries & poisonings	870	3837	400426	4698
Other open wound of head and face	injuries & poisonings	870.3	2919	400426	5616
Open wounds of extremities	injuries & poisonings	871	4219	400426	4316
Injuries to the nervous system	injuries & poisonings	907	1315	407496	150
Superficial injury without mention of infection	injuries & poisonings	915	4289	403595	1077
Contusion	injuries & poisonings	916	1486	407475	0
Anaphylactic shock NOS	injuries & poisonings	946	548	404817	3596
Poisoning by antibiotics	injuries & poisonings	960	18430	381797	8734
Allergy/adverse effect of penicillin	injuries & poisonings	960.2	16090	381797	11074
Poisoning by other anti-infectives	injuries & poisonings	961	1256	381797	25908
Poisoning/allergy of sulfonamides	injuries & poisonings	961.1	874	381797	26290
Poisoning by analgesics, antipyretics, and antirheumatics	injuries & poisonings	965	6910	381797	20254
Opiates and related narcotics causing adverse effects in therapeutic use	injuries & poisonings	965.1	1150	381797	26014
Poisoning by anticonvulsants and anti-Parkinsonism drugs	injuries & poisonings	966	509	381797	26655
Adverse effects of sedatives or other central nervous system depressants and anesthetics	injuries & poisonings	967	588	381797	26576
Poisoning by psychotropic agents	injuries & poisonings	969	1940	381797	25224
Adverse drug events and drug allergies	injuries & poisonings	979	695	381797	26469
Effects radiation NOS	injuries & poisonings	990	3130	403295	2536
Delirium dementia and amnestic and other cognitive disorders	mental disorders	290	1970	402383	4608
Dementias	mental disorders	290.1	956	402383	5622
Delirium due to conditions classified elsewhere	mental disorders	290.2	654	402383	5924
Other specified nonpsychotic and/or transient mental disorders	mental disorders	291	641	402383	5937
Neurological disorders	mental disorders	292	4655	402383	1923
Aphasia/speech disturbance	mental disorders	292.1	1514	402383	5064
Memory loss	mental disorders	292.3	700	402383	5878
Altered mental status	mental disorders	292.4	2189	402383	4389
Symptoms involving head and neck	mental disorders	293	2986	405975	0
Swelling, mass, or lump in head and neck [Space-occupying lesion, intracranial NOS]	mental disorders	293.1	907	405975	2079
Schizophrenia and other psychotic disorders	mental disorders	295	850	365476	42635
Schizophrenia	mental disorders	295.1	571	365476	42914
Mood disorders	mental disorders	296	12560	365476	30925
Bipolar	mental disorders	296.1	1064	365476	42421
Depression	mental disorders	296.2	11901	365476	31584
Anxiety disorders	mental disorders	300	6939	365476	36546
Anxiety disorder	mental disorders	300.1	6375	365476	37110
Agorophobia, social phobia, and panic disorder	mental disorders	300.12	709	365476	42776
Phobia	mental disorders	300.13	503	365476	42982
Psychogenic and somatoform disorders	mental disorders	303	529	365476	42956
Other mental disorder	mental disorders	306	28791	365476	14694
Alcohol-related disorders	mental disorders	317	12922	379355	16684
Alcoholism	mental disorders	317.1	8968	379355	20638
Alcoholic liver damage	mental disorders	317.11	802	379355	28804
Tobacco use disorder	mental disorders	318	19780	379355	9826
Osteomyelitis, periostitis, and other infections involving bone	musculoskeletal	710	612	365819	42530
Osteomyelitis	musculoskeletal	710.1	565	365819	42577
Rheumatoid arthritis and other inflammatory polyarthropathies	musculoskeletal	714	4879	365085	38997
Rheumatoid arthritis	musculoskeletal	714.1	4412	365085	39464
Other inflammatory spondylopathies	musculoskeletal	715	1671	365085	42205
Ankylosing spondylitis	musculoskeletal	715.2	620	365085	43256
Other arthropathies	musculoskeletal	716	38715	365819	4427
Unspecified polyarthropathy or polyarthritis	musculoskeletal	716.1	3535	365819	39607
Unspecified monoarthritis	musculoskeletal	716.2	15790	365819	27352
Arthropathy NOS	musculoskeletal	716.9	37043	365819	6099
Polymyalgia Rheumatica	musculoskeletal	717	1152	407809	0
Spinal stenosis	musculoskeletal	720	3733	391917	13311
Spondylosis and allied disorders	musculoskeletal	721	7930	391917	9114
Spondylosis without myelopathy	musculoskeletal	721.1	5077	391917	11967
Intervertebral disc disorders	musculoskeletal	722	9241	391917	7803
Displacement of intervertebral disc	musculoskeletal	722.1	513	391917	16531
Degeneration of intervertebral disc	musculoskeletal	722.6	2846	391917	14198
Other and unspecified disc disorder	musculoskeletal	722.9	4434	391917	12610
Other disorders of cervical region	musculoskeletal	723	521	391917	16523
Other and unspecified disorders of back	musculoskeletal	724	2077	391917	14967
Other unspecified back disorders	musculoskeletal	724.9	1617	391917	15427
Peripheral enthesopathies and allied syndromes	musculoskeletal	726	14983	378711	15267
Enthesopathy	musculoskeletal	726.1	9668	378711	20582
Bursitis	musculoskeletal	726.3	858	378711	29392
Other disorders of synovium, tendon, and bursa	musculoskeletal	727	7629	378711	22621
Synovitis and tenosynovitis	musculoskeletal	727.1	2754	378711	27496
Ganglion and cyst of synovium, tendon, and bursa	musculoskeletal	727.4	3185	378711	27065
Rupture of synovium	musculoskeletal	727.5	593	378711	29657
Disorders of muscle, ligament, and fascia	musculoskeletal	728	4488	378711	25762
Fasciitis	musculoskeletal	728.7	3843	378711	26407
Contracture of palmar fascia [Dupuytren's disease]	musculoskeletal	728.71	3503	378711	26747
Other disorders of soft tissues	musculoskeletal	729	6170	378711	24080
Rheumatism, unspecified and fibrositis	musculoskeletal	729.1	1010	378711	29240
Other disorders of bone and cartilage	musculoskeletal	733	3773	391041	14147
Aseptic necrosis of bone	musculoskeletal	733.4	542	391041	17378
Malunion and nonunion of fracture	musculoskeletal	733.8	1268	391041	16652
Acquired foot deformities	musculoskeletal	735	9865	394914	4182
Acquired toe deformities	musculoskeletal	735.2	5144	394914	8903
Hammer toe (acquired)	musculoskeletal	735.21	1939	394914	12108
Hallux rigidus	musculoskeletal	735.23	1561	394914	12486
Hallux valgus (Bunion)	musculoskeletal	735.3	6699	394914	7348
Other acquired deformities of limbs	musculoskeletal	736	1649	394914	12398
Curvature of spine	musculoskeletal	737	1134	394914	12913
Kyphoscoliosis and scoliosis	musculoskeletal	737.3	1063	394914	12984
Other acquired musculoskeletal deformity	musculoskeletal	738	1921	394914	12126
Acquired spondylolisthesis	musculoskeletal	738.4	1521	394914	12526
Osteoarthrosis	musculoskeletal	740	28439	380522	0
Osteoarthritis; localized	musculoskeletal	740.1	17691	380522	10748
Osteoarthrosis, localized, primary	musculoskeletal	740.11	9069	380522	19370
Osteoarthrosis, generalized	musculoskeletal	740.2	599	380522	27840
Osteoarthrosis NOS	musculoskeletal	740.9	12436	380522	16003
Symptoms and disorders of the joints	musculoskeletal	741	3634	402633	2694
Stiffness of joint	musculoskeletal	741.2	615	402633	5713
Joint effusions	musculoskeletal	741.4	1425	402633	4903
Derangement of joint, non-traumatic	musculoskeletal	742	2913	402633	3415
Other derangement of joint	musculoskeletal	742.9	2000	402633	4328
Osteoporosis, osteopenia and pathological fracture	musculoskeletal	743	7682	401279	0
Osteoporosis	musculoskeletal	743.1	6484	401279	1198
Osteoporosis NOS	musculoskeletal	743.11	5622	401279	2060
Other specified osteoporosis	musculoskeletal	743.13	532	401279	7150
Pathologic fracture	musculoskeletal	743.2	514	401279	7168
Osteopenia or other disorder of bone and cartilage	musculoskeletal	743.9	820	401279	6862
Pain in joint	musculoskeletal	745	8037	400924	0
Cancer of mouth	neoplasms	145	643	406821	1497
Cancer of larynx, pharynx, nasal cavities	neoplasms	149	628	406821	1512
Cancer of esophagus	neoplasms	150	720	393372	14869
Cancer of stomach	neoplasms	151	554	393372	15035
Colorectal cancer	neoplasms	153	4562	382756	21643
Colon cancer	neoplasms	153.2	3051	382756	23154
Malignant neoplasm of rectum, rectosigmoid junction, and anus	neoplasms	153.3	2095	382756	24110
Pancreatic cancer	neoplasms	157	589	393372	15000
Neoplasm of unspecified nature of digestive system	neoplasms	158	1056	393372	14533
Malignant neoplasm of other and ill-defined sites within the digestive organs and peritoneum	neoplasms	159	5584	393372	10005
Cancer within the respiratory system	neoplasms	165	2700	406226	35
Cancer of bronchus; lung	neoplasms	165.1	2101	406226	634
Skin cancer	neoplasms	172	13752	395071	138
Melanomas of skin, dx or hx	neoplasms	172.1	2691	395071	11199
Melanomas of skin	neoplasms	172.11	2691	395071	11199
Other non-epithelial cancer of skin	neoplasms	172.2	11149	395071	2741
Carcinoma in situ of skin	neoplasms	172.3	667	395071	13223
Breast cancer	neoplasms	174	12898	388549	7514
Breast cancer [female]	neoplasms	174.1	12671	388549	7741
Malignant neoplasm of female breast	neoplasms	174.11	11874	388549	8538
Acquired absence of breast	neoplasms	175	2415	387566	18980
Cervical cancer and dysplasia	neoplasms	180	3653	381902	23406
Cervical cancer	neoplasms	180.1	1659	381902	25400
Cervical intraepithelial neoplasia [CIN] [Cervical dysplasia]	neoplasms	180.3	2090	381902	24969
Malignant neoplasm of uterus	neoplasms	182	1284	381967	25710
Cancer of other female genital organs	neoplasms	184	2463	389695	16803
Malignant neoplasm of ovary and other uterine adnexa	neoplasms	184.1	2127	389695	17139
Malignant neoplasm of ovary	neoplasms	184.11	2103	389695	17163
Malignant neoplasm of testis	neoplasms	187.2	2981	401788	4192
Cancer of urinary organs (incl. kidney and bladder)	neoplasms	189	4165	404796	0
Cancer of kidney and renal pelvis	neoplasms	189.1	1045	404796	3120
Malignant neoplasm of kidney, except pelvis	neoplasms	189.11	1002	404796	3163
Cancer of bladder	neoplasms	189.2	2427	404796	1738
Malignant neoplasm of bladder	neoplasms	189.21	2146	404796	2019
Manlignant and unknown neoplasms of brain and nervous system	neoplasms	191	655	407239	1067
Cancer of brain and nervous system	neoplasms	191.1	531	407239	1191
Cancer, suspected or other	neoplasms	195	16725	370604	21632
Malignant neoplasm, other	neoplasms	195.1	15979	370604	22378
Chemotherapy	neoplasms	197	21798	370604	16559
Secondary malignant neoplasm	neoplasms	198	9483	370604	28874
Secondary malignancy of lymph nodes	neoplasms	198.1	5379	370604	32978
Secondary malignancy of respiratory organs	neoplasms	198.2	2211	370604	36146
Secondary malignant neoplasm of digestive systems	neoplasms	198.3	1519	370604	36838
Secondary malignant neoplasm of liver	neoplasms	198.4	2638	370604	35719
Secondary malignancy of brain/spine	neoplasms	198.5	806	370604	37551
Secondary malignancy of bone	neoplasms	198.6	2151	370604	36206
Neoplasm of uncertain behavior	neoplasms	199	1412	370604	36945
Myeloproliferative disease	neoplasms	200	995	404466	3500
Cancer of other lymphoid, histiocytic tissue	neoplasms	202	2270	404466	2225
Non-Hodgkins lymphoma	neoplasms	202.2	1793	404466	2702
Large cell lymphoma	neoplasms	202.24	573	404466	3922
Leukemia	neoplasms	204	1661	404466	2834
Lymphoid leukemia	neoplasms	204.1	578	404466	3917
Lymphoid leukemia, chronic	neoplasms	204.12	506	404466	3989
Multiple myeloma	neoplasms	204.4	552	404466	3943
Benign neoplasm of colon	neoplasms	208	20204	386011	2746
Benign neoplasm of lip, oral cavity, and pharynx	neoplasms	210	984	406821	1156
Benign neoplasm of other parts of digestive system	neoplasms	211	5280	395301	8380
Lipoma	neoplasms	214	6271	401613	1077
Lipoma of skin and subcutaneous tissue	neoplasms	214.1	4611	401613	2737
Other benign neoplasm of connective and other soft tissue	neoplasms	215	1110	401613	6238
Benign neoplasm of skin	neoplasms	216	7722	400618	621
Vascular hamartomas and non-neoplastic nevi	neoplasms	217	649	400618	7694
Nevus, non-neoplastic	neoplasms	217.1	597	400618	7746
Benign neoplasm of uterus	neoplasms	218	10610	391653	6698
Uterine leiomyoma	neoplasms	218.1	10345	391653	6963
Benign neoplasm of ovary	neoplasms	220	1482	380325	27154
Benign neoplasm of brain and other parts of nervous system	neoplasms	225	828	407239	894
Benign neoplasm of brain, cranial nerves, meninges	neoplasms	225.1	774	407239	948
Benign neoplasm of other endocrine glands and related structures	neoplasms	227	876	407399	686
Hemangioma and lymphangioma, any site	neoplasms	228	1603	407358	0
Benign neoplasm of unspecified sites	neoplasms	229	2402	406559	0
Sleep disorders	neurological	327	5238	403723	0
Sleep apnea	neurological	327.3	4471	403723	767
Other cerebral degenerations	neurological	331	1112	395209	12640
Parkinson's disease	neurological	332	1127	395209	12625
Extrapyramidal disease and abnormal movement disorders	neurological	333	891	395209	12861
Degenerative disease of the spinal cord	neurological	334	1789	395209	11963
Multiple sclerosis	neurological	335	1356	395209	12396
Other headache syndromes	neurological	339	7891	398780	2290
Migraine	neurological	340	2870	398780	7311
Hemiplegia	neurological	342	1500	395209	12252
Other paralytic syndromes	neurological	344	660	395209	13092
Epilepsy, recurrent seizures, convulsions	neurological	345	5087	395209	8665
Epilepsy	neurological	345.1	901	395209	12851
Convulsions	neurological	345.3	2232	395209	11520
Other conditions of brain	neurological	348	1426	395209	12326
Abnormal movement	neurological	350	2744	406217	0
Abnormal involuntary movements	neurological	350.1	888	406217	1856
Abnormality of gait	neurological	350.2	1601	406217	1143
Other peripheral nerve disorders	neurological	351	12592	394067	2302
Disorders of other cranial nerves	neurological	352	1393	394067	13501
Facial nerve disorders [CN7]	neurological	352.2	880	394067	14014
Nerve root and plexus disorders	neurological	353	1139	394067	13755
Inflammatory and toxic neuropathy	neurological	357	1368	406852	741
Miscarriage; stillbirth	pregnancy complications	634	5463	400946	2552
Missed abortion/Hydatidiform mole	pregnancy complications	634.1	1251	400946	6764
Hemorrhage during pregnancy; childbirth and postpartum	pregnancy complications	635	2005	400946	6010
Antepartum hemorrhage, abruptio placentae, and placenta previa	pregnancy complications	635.2	866	400946	7149
Placenta previa and abruptio placenta	pregnancy complications	635.3	1274	400946	6741
Early or threatened labor; hemorrhage in early pregnancy	pregnancy complications	636	2558	400946	5457
Early onset of delivery	pregnancy complications	636.2	617	400946	7398
Hemorrhage in early pregnancy	pregnancy complications	636.3	1083	400946	6932
Hypertension complicating pregnancy, childbirth, and the puerperium	pregnancy complications	642	1114	407847	0
Late pregnancy and failed induction	pregnancy complications	645	1256	407705	0
Other complications of pregnancy NEC	pregnancy complications	646	2235	406726	0
Normal delivery	pregnancy complications	650	1928	407033	0
Problems associated with amniotic cavity and membranes	pregnancy complications	653	1404	405994	1563
Known or suspected fetal abnormality affecting management of mother	pregnancy complications	655	4325	404636	0
Fetal distress and abnormal forces of labor	pregnancy complications	661	2272	401037	5652
Umbilical cord complications during labor and delivery	pregnancy complications	663	533	401037	7391
Obstetrical/birth trauma	pregnancy complications	665	5335	401037	2589
Complications of labor and delivery NEC	pregnancy complications	669	2559	401037	5365
Acute upper respiratory infections of multiple or unspecified sites	respiratory	465	2335	406447	179
Acute pharyngitis	respiratory	465.2	870	406447	1644
Septal Deviations/Turbinate Hypertrophy	respiratory	470	4939	390045	13977
Nasal polyps	respiratory	471	3311	390045	15605
Chronic pharyngitis and nasopharyngitis	respiratory	472	966	390045	17950
Diseases of the larynx and vocal cords	respiratory	473	2630	390045	16286
Voice disturbance	respiratory	473.4	1086	390045	17830
Acute and chronic tonsillitis	respiratory	474	2013	390045	16903
Acute tonsillitis	respiratory	474.1	614	390045	18302
Chronic tonsillitis and adenoiditis	respiratory	474.2	1126	390045	17790
Chronic sinusitis	respiratory	475	2602	390045	16314
Allergic rhinitis	respiratory	476	1060	390045	17856
Epistaxis or throat hemorrhage	respiratory	477	2456	390045	16460
Other upper respiratory disease	respiratory	479	4101	390045	14815
Pneumonia	respiratory	480	10059	398538	364
Bacterial pneumonia	respiratory	480.1	6710	398538	3713
Pneumococcal pneumonia	respiratory	480.11	5951	398538	4472
Asthma	respiratory	495	26332	375505	7124
Chronic airway obstruction	respiratory	496	10502	375505	22954
Emphysema	respiratory	496.1	1727	375505	31729
Chronic bronchitis	respiratory	496.2	2934	375505	30522
Obstructive chronic bronchitis	respiratory	496.21	2698	375505	30758
Bronchiectasis	respiratory	496.3	1882	375505	31574
Bronchitis	respiratory	497	631	375505	32825
Pneumonitis due to inhalation of food or vomitus	respiratory	501	586	397411	10964
Postinflammatory pulmonary fibrosis	respiratory	502	887	397411	10663
Empyema and pneumothorax	respiratory	506	1174	397411	10376
Pleurisy; pleural effusion	respiratory	507	6448	397411	5102
Pulmonary collapse; interstitial and compensatory emphysema	respiratory	508	2005	397411	9545
Respiratory failure, insufficiency, arrest	respiratory	509	2565	397411	8985
Respiratory failure	respiratory	509.1	2018	397411	9532
Respiratory insufficiency	respiratory	509.2	1749	397411	9801
Other diseases of lung	respiratory	510	781	408180	0
Other symptoms of respiratory system	respiratory	512	9128	399833	0
Shortness of breath	respiratory	512.7	5884	399833	3244
Cough	respiratory	512.8	2884	399833	6244
Other dyspnea	respiratory	512.9	912	399833	8216
Respiratory abnormalities	respiratory	513	611	408350	0
Abnormal findings examination of lungs	respiratory	514	2500	406461	0
Abnormal sputum	respiratory	516	2167	406794	0
Hemoptysis	respiratory	516.1	2073	406794	94
Other diseases of respiratory system, not elsewhere classified	respiratory	519	9436	399525	0
Other diseases of respiratory system, NEC	respiratory	519.8	8844	399525	592
Retinal detachments and defects	sense organs	361	3263	397761	7937
Retinal detachment with retinal defect	sense organs	361.1	1392	397761	9808
Other retinal disorders	sense organs	362	3867	396859	8235
Degeneration of macula and posterior pole of retina	sense organs	362.2	2191	396859	9911
Macular degeneration (senile) of retina NOS	sense organs	362.29	2188	396859	9914
Retinal vascular changes and abnomalities	sense organs	362.4	849	396859	11253
Corneal opacity and other disorders of cornea	sense organs	364	732	397761	10468
Glaucoma	sense organs	365	4462	397761	6738
Open-angle glaucoma	sense organs	365.1	1043	397761	10157
Primary open angle glaucoma	sense organs	365.11	1037	397761	10163
Primary angle-closure glaucoma	sense organs	365.2	705	397761	10495
Cataract	sense organs	366	20352	388609	0
Senile cataract	sense organs	366.2	8369	388609	11983
Disorders of refraction and accommodation; blindness and low vision	sense organs	367	2431	406530	0
Myopia	sense organs	367.1	1257	406530	1174
Blindness and low vision	sense organs	367.9	723	406530	1708
Visual disturbances	sense organs	368	3307	405654	0
Amblyopia	sense organs	368.1	538	405654	2769
Diplopia and disorders of binocular vision	sense organs	368.2	732	405654	2575
Subjective visual disturbances	sense organs	368.9	615	405654	2692
Infection of the eye	sense organs	369	560	399306	9095
Inflammation of the eye	sense organs	371	3174	399306	6481
Inflammation of eyelids	sense organs	371.3	2396	399306	7259
Disorders of conjunctiva	sense organs	372	765	399306	8890
Other disorders of eyelids	sense organs	374	5726	399306	3929
Ectropion or entropion	sense organs	374.1	1068	399306	8587
Ptosis of eyelid	sense organs	374.3	1834	399306	7821
Disorders of lacrimal system	sense organs	375	2218	401245	5498
Epiphora	sense organs	375.2	899	401245	6817
Strabismus and other disorders of binocular eye movements	sense organs	378	1442	401245	6274
Strabismus (not specified as paralytic)	sense organs	378.1	918	401245	6798
Other disorders of eye	sense organs	379	3910	401245	3806
Disorders of vitreous body	sense organs	379.2	1372	401245	6344
Aphakia and other disorders of lens	sense organs	379.3	1825	401245	5891
Disorders of external ear	sense organs	380	1451	407510	0
Otitis externa	sense organs	380.1	524	407510	927
Otitis media and Eustachian tube disorders	sense organs	381	2259	404888	1814
Otitis media	sense organs	381.1	1824	404888	2249
Suppurative and unspecified otitis media	sense organs	381.11	856	404888	3217
Other disorders of tympanic membrane	sense organs	384	1364	404888	2709
Perforation of tympanic membrane	sense organs	384.4	1044	404888	3029
Other disorders of middle ear and mastoid	sense organs	385	828	404888	3245
Cholesteatoma	sense organs	385.3	608	404888	3465
Vertiginous syndromes and other disorders of vestibular system	sense organs	386	6134	402827	0
Meniere's disease	sense organs	386.1	578	402827	5556
Labyrinthitis	sense organs	386.3	767	402827	5367
Dizziness and giddiness (Light-headedness and vertigo)	sense organs	386.9	4611	402827	1523
Hearing loss	sense organs	389	4256	404562	143
Tinnitus	sense organs	389.4	515	404562	3884
Symptoms concerning nutrition, metabolism, and development	symptoms	1002	5512	403449	0
Other symptoms	symptoms	1005	1222	407739	0
Other tests	symptoms	1010	5972	402989	0
Effects of other external causes	symptoms	1015	4230	404731	0
Other ill-defined and unknown causes of morbidity and mortality	symptoms	1019	16398	392563	0
Pain	symptoms	338	771	408190	0
Back pain	symptoms	760	11274	397687	0
Cervicalgia	symptoms	761	1796	407165	0
Sciatica	symptoms	764	2383	405481	1097
Neuralgia, neuritis, and radiculitis NOS	symptoms	766	1181	405481	2299
Myalgia and myositis unspecified	symptoms	770	642	408319	0
Musculoskeletal symptoms referable to limbs	symptoms	771	5493	403468	0
Swelling of limb	symptoms	771.1	4663	403468	830
Symptoms of the muscles	symptoms	772	698	408263	0
Pain in limb	symptoms	773	6327	402634	0
Symptoms involving nervous and musculoskeletal systems	symptoms	781	1886	407075	0
Symptoms involving skin and other integumentary tissue	symptoms	782	1816	407145	0
Edema	symptoms	782.3	1648	407145	168
Fever of unknown origin	symptoms	783	3940	405021	0
Abdominal pain	symptoms	785	41316	367645	0
Syncope and collapse	symptoms	788	9163	399798	0
Nausea and vomiting	symptoms	789	11706	397255	0
Nonspecific findings on examination of blood	symptoms	790	6619	402342	0
Other abnormal blood chemistry	symptoms	790.6	6413	402342	206
Gangrene	symptoms	791	550	408411	0
Malaise and fatigue	symptoms	798	3429	405532	0
Chronic fatigue syndrome	symptoms	798.1	593	405532	2836

## Sheet: Table S4
Table S4. The results of Cochran’s Q test and MR Egger intercept test in primary MR analysis.
Exposure	Outcome	method	Q	Q_df	Q_pval
CRYZ	Knee osteoarthritis	Inverse variance weighted	0.369384	4	0.984906
MAPK3	Knee osteoarthritis	Inverse variance weighted	0.146813	1	0.7016
LGALS3	Knee osteoarthritis	Inverse variance weighted	1.35811	3	0.715383
GZMK	Knee osteoarthritis	Inverse variance weighted	0.611124	1	0.434365
ITIH1	Hip osteoarthritis	Inverse variance weighted	10.2668	7	0.173952
CRYZ	Knee or hip osteoarthritis	Inverse variance weighted	2.61239	4	0.62463
Exposure	Outcome	egger_intercept	se	pval
CRYZ	Knee osteoarthritis	0.00646803	0.0146992	0.68969
LGALS3	Knee osteoarthritis	0.0104682	0.01508	0.559365
ITIH1	Hip osteoarthritis	0.0153332	0.0335642	0.663865
CRYZ	Knee or hip osteoarthritis	0.0143763	0.0120221	0.317666

## Sheet: Table S5
Table S5. Colocalization results of pQTLs for 12 proteins and eQTLs for 10 genes with OA-associated SNPs
pQTLs	GWAS	PP.H0	PP.H1	PP.H2	PP.H3	PP.H4
CRYZ	Knee OA	2.27306e-300	0.764864	5.85988e-301	0.197142	0.0379944
MAPK3	Knee OA	2.17026e-182	0.042032	5.99422e-182	0.115249	0.842719
LGALS3	Knee OA	1.6685e-301	0.0538502	3.68852e-301	0.118218	0.827932
GZMK	Knee OA	2.1e-64	0.0379589	7.49e-65	0.0125793	0.949462
MAX	Knee OA	3.39e-101	0.0964615	5.97e-101	0.169348	0.73419
CFHR3	Knee OA	3.22e-37	0.180427	1.06e-37	0.0586195	0.760953
OMG	Knee OA	1.36e-24	0.00108077	1.23e-21	0.975072	0.023847
DNAJB12	Knee OA	5.75e-17	0.0420478	1.73e-16	0.125886	0.832066
ITIH1	Hip OA	4.41e-307	9.85e-06	7.01e-303	0.155519	0.844472
CRYZ	Knee or hip OA	1.99e-300	0.671081	9.26e-301	0.311647	0.0172716
ULK3	Knee or hip OA	1.18e-18	0.00182236	6.22e-16	0.960225	0.0379523
USP8	Knee or hip OA	6.93e-16	0.0414489	2.61e-15	0.155026	0.803525
CSK	Knee or hip OA	2.21e-11	0.00147745	1.16e-08	0.779775	0.218747
eQTLs	GWAS	PP.H0	PP.H1	PP.H2	PP.H3	PP.H4
CRYZ	Knee OA	4.12e-290	0.809583	9.2e-291	0.180531	0.00988553
MAPK3	Knee OA	6.15e-302	0.0546591	1.8e-302	0.015082	0.930259
LGASL3	Knee OA	4.56e-09	0.172968	9.29e-09	0.352274	0.474758
GZMK	Knee OA	4.1e-101	0.0281794	1.86e-101	0.0118198	0.960001
MAX	Knee OA	1.08e-125	0.182673	1.35e-125	0.228062	0.589265
OMG	Knee OA	1.34e-14	0.000233819	9.67e-12	0.168315	0.831451
DNAJB12	Knee OA	1.19e-292	0.0237468	3.04e-291	0.603172	0.373081
CRYZ	Knee or hip OA	3.65e-290	0.717034	1.39e-290	0.273305	0.00966065
ULK3	Knee or hip OA	5.31e-303	0.00107978	4.9e-300	0.997779	0.00114104
USP8	Knee or hip OA	1.14e-161	0.0535236	3.03e-161	0.14194	0.804537
CSK	Knee or hip OA	1.28e-303	0.000942878	1.33e-300	0.977803	0.021254
PP.H0–PP.H4 represent the posterior probabilities of different hypotheses
PP.H4>0.8 represents a strong colocalization between pQTLs/eQTLs and OA.

## Sheet: Table S6
Table S6. Investigating the Previous Genome-Wide Significant Associations of SNPs as Genetic Instruments for Potential Causal Proteins.
Protein	SNP	trait	effect_allele	other_allele	beta	se	pval	Samplesize	Dataset	ancestry	pmid
ULK3	rs936228	Granulocyte percentage of myeloid white cells	C	T	0.02577	0.003988	1.035e-10	173480	Astle-W_Blood-Cell-Traits_EUR_2016	European	27863252
	rs936228	Monocyte percentage of white cells	C	T	-0.02264	0.003978	1.262e-08	173480	Astle-W_Blood-Cell-Traits_EUR_2016	European	27863252
	rs936228	Diastolic blood pressure	C	T	-0.02817	0.002759	1.802e-24	317756	Neale-B_UKBB_EUR_2017	European	UKBB
	rs936228	Medication for cholesterol, blood pressure or diabetes: blood pressure medication	C	T	-0.00985	0.001745	1.664e-08	154702	Neale-B_UKBB_EUR_2017	European	UKBB
	rs936228	Self-reported hypertension	C	T	-0.009878	0.001195	1.38e-16	337159	Neale-B_UKBB_EUR_2017	European	UKBB
	rs936228	Systolic blood pressure	C	T	-0.01938	0.002758	2.1e-12	317754	Neale-B_UKBB_EUR_2017	European	UKBB
	rs936228	Treatment with blood pressure medication	C	T	-0.008293	0.001419	5.11e-09	180203	Neale-B_UKBB_EUR_2017	European	UKBB
	rs936228	Vascular or heart problems diagnosed by doctor: high blood pressure	C	T	-0.01061	0.001211	2.02e-18	336683	Neale-B_UKBB_EUR_2017	European	UKBB
	rs936228	Vascular or heart problems diagnosed by doctor: none of the above	C	T	0.01096	0.001244	1.277e-18	336683	Neale-B_UKBB_EUR_2017	European	UKBB
USP8	rs4886619	Granulocyte percentage of myeloid white cells	T	C	0.02488	0.004032	6.822e-10	173480	Astle-W_Blood-Cell-Traits_EUR_2016	European	27863252
	rs4886619	Hematocrit	T	C	-0.02181	0.003986	4.493e-08	173480	Astle-W_Blood-Cell-Traits_EUR_2016	European	27863252
	rs4886619	Monocyte percentage of white cells	T	C	-0.02238	0.004021	2.622e-08	173480	Astle-W_Blood-Cell-Traits_EUR_2016	European	27863252
	rs4886619	Red blood cell count	T	C	-0.02357	0.004015	4.383e-09	173480	Astle-W_Blood-Cell-Traits_EUR_2016	European	27863252
	rs4886619	Diastolic blood pressure	T	C	-0.02964	0.002781	1.627e-26	317756	Neale-B_UKBB_EUR_2017	European	UKBB
	rs4886619	Medication for cholesterol, blood pressure or diabetes: blood pressure medication	T	C	-0.009983	0.00176	1.425e-08	154702	Neale-B_UKBB_EUR_2017	European	UKBB
	rs4886619	Self-reported hypertension	T	C	-0.01063	0.001204	1.107e-18	337159	Neale-B_UKBB_EUR_2017	European	UKBB
	rs4886619	Systolic blood pressure	T	C	-0.0209	0.00278	5.635e-14	317754	Neale-B_UKBB_EUR_2017	European	UKBB
	rs4886619	Treatment with blood pressure medication	T	C	-0.008902	0.001429	4.731e-10	180203	Neale-B_UKBB_EUR_2017	European	UKBB
	rs4886619	Vascular or heart problems diagnosed by doctor: high blood pressure	T	C	-0.01136	0.001221	1.313e-20	336683	Neale-B_UKBB_EUR_2017	European	UKBB
	rs4886619	Vascular or heart problems diagnosed by doctor: none of the above	T	C	0.0117	0.001254	1.02e-20	336683	Neale-B_UKBB_EUR_2017	European	UKBB
MAX	rs8181938	Mean corpuscular hemoglobin	A	G	-0.03884	0.00371	1.217e-25	173480	Astle-W_Blood-Cell-Traits_EUR_2016	European	27863252
	rs8181938	Mean corpuscular hemoglobin concentration	A	G	-0.02164	0.003629	2.494e-09	173480	Astle-W_Blood-Cell-Traits_EUR_2016	European	27863252
	rs8181938	Mean corpuscular volume	A	G	-0.03252	0.0037	1.504e-18	173480	Astle-W_Blood-Cell-Traits_EUR_2016	European	27863252
	rs8181938	Comparative height size at age 10	A	G	0.01191	0.001725	5.109e-12	332021	Neale-B_UKBB_EUR_2017	European	UKBB
	rs8181938	Height	A	G	0.01758	0.001795	1.239e-22	336474	Neale-B_UKBB_EUR_2017	European	UKBB
	rs8181938	Sitting height	A	G	0.01436	0.001953	1.958e-13	336172	Neale-B_UKBB_EUR_2017	European	UKBB
	rs8181938	Trunk predicted mass	A	G	0.008699	0.001587	4.192e-08	330995	Neale-B_UKBB_EUR_2017	European	UKBB
CFHR3	rs10922098	Age-related macular degeneration	C	T	NA	NA	2.34E-590	33976	Fritsche-L_AMD_EUR_2016	European	26691988
	rs10922098	Eye problems or disorders: macular degeneration	C	T	0.00573	0.0006597	3.817e-18	108817	Neale-B_UKBB_EUR_2017	European	UKBB
OMG	rs12449302	Height	C	T	0.024	0.0043	1.5e-08	251544	GIANT_Height_EUR_2014	European	25282103
	rs12449302	Comparative height size at age 10	C	T	0.01329	0.002383	2.458e-08	332021	Neale-B_UKBB_EUR_2017	European	UKBB
	rs12449302	Height	C	T	0.01604	0.00248	1.011e-10	336474	Neale-B_UKBB_EUR_2017	European	UKBB
ITIH1	rs34656997	Height	A	G	0.01063	0.001917	2.935e-08	336474	Neale-B_UKBB_EUR_2017	European	UKBB
MAPK3	rs57149692	Eosinophil count	C	G	0.02276	0.003692	7.109e-10	173480	Astle-W_Blood-Cell-Traits_EUR_2016	European	27863252
	rs57149692	Mean corpuscular hemoglobin	C	G	-0.03569	0.003665	2.061e-22	173480	Astle-W_Blood-Cell-Traits_EUR_2016	European	27863252
	rs57149692	Mean corpuscular volume	C	G	-0.03561	0.003655	1.978e-22	173480	Astle-W_Blood-Cell-Traits_EUR_2016	European	27863252
	rs57149692	Red blood cell count	C	G	0.03121	0.003683	2.364e-17	173480	Astle-W_Blood-Cell-Traits_EUR_2016	European	27863252
	rs57149692	Sum eosinophil basophil counts	C	G	0.02186	0.003697	3.369e-09	173480	Astle-W_Blood-Cell-Traits_EUR_2016	European	27863252
	rs57149692	Age at menarche	C	G	0.0151	0.002538	2.682e-09	176008	Neale-B_UKBB_EUR_2017	European	UKBB
	rs57149692	Arm fat mass left	C	G	-0.0267	0.002438	6.501e-28	331164	Neale-B_UKBB_EUR_2017	European	UKBB
	rs57149692	Arm fat mass right	C	G	-0.02651	0.002437	1.518e-27	331226	Neale-B_UKBB_EUR_2017	European	UKBB
	rs57149692	Arm fat percentage left	C	G	-0.01597	0.001883	2.263e-17	331198	Neale-B_UKBB_EUR_2017	European	UKBB
	rs57149692	Arm fat percentage right	C	G	-0.01568	0.001892	1.139e-16	331249	Neale-B_UKBB_EUR_2017	European	UKBB
	rs57149692	Arm fat-free mass left	C	G	-0.01738	0.001582	4.501e-28	331159	Neale-B_UKBB_EUR_2017	European	UKBB
	rs57149692	Arm fat-free mass right	C	G	-0.01658	0.00155	1.095e-26	331221	Neale-B_UKBB_EUR_2017	European	UKBB
	rs57149692	Arm predicted mass left	C	G	-0.01746	0.001576	1.542e-28	331146	Neale-B_UKBB_EUR_2017	European	UKBB
	rs57149692	Arm predicted mass right	C	G	-0.01636	0.001545	3.228e-26	331216	Neale-B_UKBB_EUR_2017	European	UKBB
	rs57149692	Basal metabolic rate	C	G	-0.01989	0.001649	1.819e-33	331307	Neale-B_UKBB_EUR_2017	European	UKBB
	rs57149692	Body fat percentage	C	G	-0.01275	0.001908	2.296e-11	331117	Neale-B_UKBB_EUR_2017	European	UKBB
	rs57149692	Body mass index	C	G	-0.02673	0.002461	1.799e-27	336107	Neale-B_UKBB_EUR_2017	European	UKBB
	rs57149692	Comparative body size at age 10	C	G	-0.00988	0.001703	6.592e-09	331693	Neale-B_UKBB_EUR_2017	European	UKBB
	rs57149692	Comparative height size at age 10	C	G	-0.01149	0.001698	1.323e-11	332021	Neale-B_UKBB_EUR_2017	European	UKBB
	rs57149692	Hip circumference	C	G	-0.02576	0.002463	1.347e-25	336601	Neale-B_UKBB_EUR_2017	European	UKBB
	rs57149692	Impedance of arm left	C	G	0.0141	0.001757	1.031e-15	331292	Neale-B_UKBB_EUR_2017	European	UKBB
	rs57149692	Impedance of arm right	C	G	0.0145	0.00175	1.152e-16	331279	Neale-B_UKBB_EUR_2017	European	UKBB
	rs57149692	Impedance of leg left	C	G	0.02335	0.002268	7.586e-25	331296	Neale-B_UKBB_EUR_2017	European	UKBB
	rs57149692	Impedance of leg right	C	G	0.02468	0.002251	5.762e-28	331301	Neale-B_UKBB_EUR_2017	European	UKBB
	rs57149692	Impedance of whole body	C	G	0.01947	0.001897	1.039e-24	331284	Neale-B_UKBB_EUR_2017	European	UKBB
	rs57149692	Leg fat mass left	C	G	-0.01833	0.001966	1.15e-20	331275	Neale-B_UKBB_EUR_2017	European	UKBB
	rs57149692	Leg fat mass right	C	G	-0.0176	0.001989	8.925e-19	331293	Neale-B_UKBB_EUR_2017	European	UKBB
	rs57149692	Leg fat percentage left	C	G	-0.009496	0.001556	1.033e-09	331278	Neale-B_UKBB_EUR_2017	European	UKBB
	rs57149692	Leg fat-free mass left	C	G	-0.01916	0.001638	1.337e-31	331258	Neale-B_UKBB_EUR_2017	European	UKBB
	rs57149692	Leg fat-free mass right	C	G	-0.01964	0.001637	3.783e-33	331285	Neale-B_UKBB_EUR_2017	European	UKBB
	rs57149692	Leg predicted mass left	C	G	-0.01902	0.001627	1.392e-31	331253	Neale-B_UKBB_EUR_2017	European	UKBB
	rs57149692	Leg predicted mass right	C	G	-0.01941	0.001627	8.198e-33	331285	Neale-B_UKBB_EUR_2017	European	UKBB
	rs57149692	Number of incorrect matches in round	C	G	0.0154	0.002428	2.285e-10	336881	Neale-B_UKBB_EUR_2017	European	UKBB
	rs57149692	Trunk fat mass	C	G	-0.02239	0.002505	3.987e-19	331093	Neale-B_UKBB_EUR_2017	European	UKBB
	rs57149692	Trunk fat percentage	C	G	-0.01445	0.002287	2.623e-10	331113	Neale-B_UKBB_EUR_2017	European	UKBB
	rs57149692	Trunk fat-free mass	C	G	-0.01643	0.001567	1.012e-25	331030	Neale-B_UKBB_EUR_2017	European	UKBB
	rs57149692	Trunk predicted mass	C	G	-0.01631	0.001562	1.562e-25	330995	Neale-B_UKBB_EUR_2017	European	UKBB
	rs57149692	Waist circumference	C	G	-0.02433	0.002203	2.371e-28	336639	Neale-B_UKBB_EUR_2017	European	UKBB
	rs57149692	Weight	C	G	-0.02628	0.002174	1.2e-33	336227	Neale-B_UKBB_EUR_2017	European	UKBB
	rs57149692	Whole body fat mass	C	G	-0.02316	0.002427	1.424e-21	330762	Neale-B_UKBB_EUR_2017	European	UKBB
	rs57149692	Whole body fat-free mass	C	G	-0.01805	0.001573	1.804e-30	331291	Neale-B_UKBB_EUR_2017	European	UKBB
	rs57149692	Whole body water mass	C	G	-0.01831	0.001575	3.126e-31	331315	Neale-B_UKBB_EUR_2017	European	UKBB
LGALS3	rs76790102	Mean platelet volume	C	T	0.07797	0.006639	7.575e-32	173480	Astle-W_Blood-Cell-Traits_EUR_2016	European	27863252

## Sheet: Table S7
Table S7. Distinct target groups of identified proteins.
Knee OA
Proteins	Additional Validation	HEIDI test	PPH4_pQTLs (≥0.08)	PPH4_eQTLs (≥0.08)	Consistency in the direction of the effects of two analysis	Targets
CRYZ	failed	passed	failed	failed	passed	tier 4 target
MAPK3	passed	passed	passed	passed	passed	tier 1 target
LGALS3	passed	passed	passed	failed	passed	tier 2 target
GZMK	passed	passed	passed	passed	passed	tier 1 target
MAX	passed	passed	failed	failed	passed	tier 3 target
CFHR3	/	/	failed	/	/	tier 4 target
OMG	passed	passed	failed	passed	failed	tier 4 target
DNAJB12	passed	failed	passed	failed	passed	tier 3 target
Hip OA
Proteins	Additional Validation	HEIDI test	PPH4_pQTLs (≥0.08)	PPH4_eQTLs (≥0.08)	Consistency in the direction of the effects of two analysis	Targets
ITIH1	/	/	passed	/	/	tier 2 target
Knee or Hip OA
Proteins	Additional Validation	HEIDI test	PPH4_pQTLs (≥0.08)	PPH4_eQTLs (≥0.08)	Consistency in the direction of the effects of two analysis	Targets
CRYZ	passed	passed	failed	failed	passed	tier 3 target
ULK3	passed	failed	failed	failed	passed	tier 4 target
USP8	passed	failed	passed	passed	failed	tier 4 target
CSK	passed	passed	failed	failed	passed	tier 3 target
OA: Osteoarthritis
PPH4: posterior probability of hypothesis 4
pQTLs: protein quantitative trait loci
eQTLs: expression quantitative trait loci
HEIDI: heterogeneity in dependent instruments

## Sheet: Table S8
Table S8. Current medications and corresponding targets for knee and hip OA treatment.
Knee OA
Medication	Target	Gene	Uniprot ID	Pharmacological Action	Action	Status	Drug Description
Diacerein	Oxysterols receptor LXR-alpha	NR1H3	Q13133	Unknown	Inhibitor	Approved, Investigational	An slow-onset anthraquinone IL-1 inhibitor used in the treatment of degenerative joint diseases like osteoarthritis.
	Oxysterols receptor LXR-beta	NR1H2	P55055	Unknown	Inhibitor
	Arylamine N-acetyltransferase	NA	NA	Unknown	Inhibitor
	Arachidonate 5-lipoxygenase	ALOX5	P09917	Unknown	Inhibitor
	Cytochrome P450 1A2	CYP1A2	P05177	Unknown	Inhibitor
	Cytochrome P450 3A Subfamily (Protein Group)	NA	NA	Unknown	Inhibitor
	Cytochrome P450 2E1	CYP2E1	P05181	Unknown	Inhibitor
	Cytochrome P450 2C9	CYP2C9	P11712	Unknown	Inhibitor
	Cytochrome P450 2D6	CYP2D6	P10635	Unknown	Inhibitor
Diclofenac	Prostaglandin G/H synthase 2	PTGS2	P35354	Yes	Inhibitor	Approved, Vet approved	An NSAID used to treat the signs and symptoms of osteoarthritis and rheumatoid arthritis.
	Prostaglandin G/H synthase 1	PTGS1	P23219	Yes	Inhibitor
Dimethyl sulfone	NA	NA	NA	NA	NA	Experimental, Investigational	Not Annotated
Duloxetine	Sodium-dependent serotonin transporter	SLC6A4	P31645	Yes	Inhibitor	Approved	A serotonin norepinephrine reuptake inhibitor used to treat generalized anxiety disorder, neuropathic pain, osteoarthritis, and stress incontinence.
	Sodium-dependent noradrenaline transporter	SLC6A2	P23975	Yes	Inhibitor
	Sodium-dependent dopamine transporter	SLC6A3	Q01959	Unknown	Inhibitor
Glucosamine	Interferon gamma	IFNG	P01579	Unknown	Inhibitor	Approved, Investigational	A common ingredient in nutritional supplements used for the relief of joint pain.
	Transcription factor p65	RELA	Q04206	Unknown	Inhibitor
Hyaluronic acid	CD44 antigen	CD44	P16070	Yes	Binder	Approved, Vet approved	A glycosaminoglycan used for the relief of joint pain, wound healing, ophthalmologic treatment, cosmetic treatment, and various other applications.
	Intercellular adhesion molecule 1	ICAM1	P05362	Yes	Inhibitor, Binder
	Hyaluronan mediated motility receptor	HMMR	O75330	Yes	Binder
	Neurocan core protein	NCAN	O14594	Unknown	Binder
	Versican core protein	VCAN	P13611	Unknown	Binder
	Complement component 1 Q subcomponent-binding protein, mitochondrial	C1QBP	Q07021	Unknown	Binder
	Hyaluronan and proteoglycan link protein 1	HAPLN1	P10915	Unknown	Binder
	Hyaluronan and proteoglycan link protein 3	HAPLN3	Q96S86	Unknown	Binder
	Hyaluronan-binding protein 2	HABP2	Q14520	Unknown	Binder
	Layilin	LAYN	Q6UX15	Unknown	Binder
	Stabilin-2	STAB2	Q8WWQ8	Unknown	Binder
	Tumor necrosis factor-inducible gene 6 protein	TNFAIP6	P98066	Unknown	Binder
	Interphotoreceptor matrix proteoglycan 2	IMPG2	Q9BZV3	Unknown	Binder
	Intracellular hyaluronan-binding protein 4	HABP4	Q5JVS0	Unknown	Binder
	Lymphatic vessel endothelial hyaluronic acid receptor 1	LYVE1	Q9Y5Y7	Unknown	NA
Zucapsaicin	Transient receptor potential cation channel subfamily V member 1	TRPV1	Q8NER1	Yes	Agonist, Activator	Approved, Investigational	A topical analgesic used as an adjunct to relieve severe pain of osteoarthritis of the knee in selected adult patients.
Hip OA
Medication	Target	Gene	Uniprot ID	Pharmacological Action	Action	Status	Drug Description
Diacerein	Oxysterols receptor LXR-alpha	NR1H3	Q13133	Unknown	Inhibitor	Approved, Investigational	An slow-onset anthraquinone IL-1 inhibitor used in the treatment of degenerative joint diseases like osteoarthritis.
	Oxysterols receptor LXR-beta	NR1H2	P55055	Unknown	Inhibitor
	Arylamine N-acetyltransferase	NA	NA	Unknown	Inhibitor
	Arachidonate 5-lipoxygenase	ALOX5	P09917	Unknown	Inhibitor
	Cytochrome P450 1A2	CYP1A2	P05177	Unknown	Inhibitor
	Cytochrome P450 3A Subfamily (Protein Group)	NA	NA	Unknown	Inhibitor
	Cytochrome P450 2E1	CYP2E1	P05181	Unknown	Inhibitor
	Cytochrome P450 2C9	CYP2C9	P11712	Unknown	Inhibitor
	Cytochrome P450 2D6	CYP2D6	P10635	Unknown	Inhibitor
Niflumic acid	Phospholipase A2	PLA2G1B	P04054	Yes	Inhibitor	Experimental	A cyclooxygenase-2 inhibitor used to alleviate inflammation, pain, and edema associated with acute and chronic inflammatory conditions, such as rheumatoid arthritis, osteoarthritis, post-operative inflammatory conditions, and physical trauma.
	Prostaglandin G/H synthase 2	PTGS2	P35354	Yes	Inhibitor
	Chloride channel protein ClC-Ka	CLCNKA	P51800	Unknown	Inducer
	Prostaglandin G/H synthase 1	PTGS1	P23219	Unknown	NA
	Cytosolic phospholipase A2	PLA2G4A	P47712	Unknown	NA
	UDP-glucuronosyltransferase 1-9	UGT1A9	O60656	Unknown	NA

## Sheet: Table S9
Table S9. Current medications targeting identified potential causal proteins.
Gene	Target	Uniprot ID	Medication	Pharmacological Action	Action	Status	Indication
CRYZ	Quinone oxidoreductase	Q08257	Dicoumarol	Unknown	Inhibitor	approved	For decreasing blood clotting. Often used along with heparin for treatment of deep vein thrombosis.
			Nicotinamide adenine dinucleotide phosphate	Unknown	NA	experimental	NA
			Cannabidiol	Unknown	NA	approved, investigational	When used in combination with delta-9-tetrahydrocannabinol as the product Sativex, cannabidiol was given a standard marketing authorization (ie. a Notice of Compliance (NOC)) by Health Canada for the following indications: 1) as adjunctive treatment for symptomatic relief of spasticity in adult patients with multiple sclerosis (MS) who have not responded adequately to other therapy and who demons…
			Medical Cannabis	Unknown	Inhibitor	experimental, investigational	NA
			Nabiximols	Unknown	Inhibitor	investigational	In Canada, Sativex has received a Notice of Compliance (NOC) for use as an as adjunctive treatment for symptomatic relief of spasticity in patients with multiple sclerosis (MS) who have not responded adequately to other therapy and who demonstrate meaningful improvement during an initial trial of therapy. Sativex has also received a Notice of Compliance with Conditions (NOC/c) for use as an adjun…
MAPK3	Mitogen-activated protein kinase 3	P27361	Sulindac	Unknown	Inhibitor	approved, investigational	For acute or long-term use in the relief of signs and symptoms of osteoarthritis, rheumatoid arthritis, ankylosing spondylitis, acute painful shoulder (acute subacromial bursitis/supraspinatus tendinitis), and acute gouty arthritis.
			Arsenic trioxide	Yes	Inducer	approved, investigational	For induction of remission and consolidation in patients with acute promyelocytic leukemia (APL), and whose APL is characterized by the presence of the t(15;17) translocation or PML/RAR-alpha gene expression.
			Purvalanol	Unknown	Inhibitor	experimental	NA
			Seliciclib	Unknown	NA	investigational	Investigated for use/treatment in breast cancer, lung cancer, lymphoma (unspecified), multiple myeloma, leukemia (lymphoid), and cancer/tumors (unspecified).
			5-iodotubercidin	Unknown	NA	experimental	NA
			Ulixertinib	Unknown	Inhibitor	investigational	NA
			Cholecystokinin	Unknown	NA	approved, investigational	For use as a diagnostic aid for evaluation of gallbladder disorders. It is also used in conjunction with secretin in pancreatic insufficiency.
			Acetylsalicylic acid	Unknown	NA	approved, vet approved	Acetylsalicylic acid (ASA), in the regular tablet form (immediate-release), is indicated to relieve pain, fever, and inflammation associated with many conditions, including the flu, the common cold, neck and back pain, dysmenorrhea, headache, tooth pain, sprains, fractures, myositis, neuralgia, synovitis, arthritis, bursitis, burns, and various injuries. It is also used for symptomatic pain relie…
			Colforsin	Unknown	Activator	experimental, investigational	NA
			Minocycline	Unknown	Inhibitor	approved, investigational	Oral and topical minocycline are indicated to treat inflammatory lesions of acne vulgaris. Subgingival microspheres are indicated as an adjunct treatment in the reduction of pocket depth in adults with periodontitis. Oral and intravenous formulations are indicated to treat infections of susceptible microorganisms. These include rickettsiae, Mycoplasma pneumoniae, Chlamydia trachomatis, Chlamydoph…
LGALS3	Galectin-3	P17931	2,3,5,6-Tetrafluoro-4-Methoxy-Benzamide	Unknown	NA	experimental	NA
			Lactose	Unknown	NA	approved, experimental, investigational	NA
ITIH1	Inter-alpha-trypsin inhibitor heavy chain H1	P19827	Zinc	Unknown	NA	approved, investigational	Zinc can be used for the treatment and prevention of zinc deficiency/its consequences, including stunted growth and acute diarrhea in children, and slowed wound healing. It is also utilized for boosting the immune system, treating the common cold and recurrent ear infections, as well as preventing lower respiratory tract infections.
			Mersalyl	Unknown	Inducer	experimental	Elevated blood pressure, edema.
			Zinc acetate	Unknown	NA	approved, investigational	Zinc can be used for the treatment and prevention of zinc deficiency/its consequences, including stunted growth and acute diarrhea in children, and slowed wound healing. It is also utilized for boosting the immune system, treating the common cold and recurrent ear infections, as well as preventing lower respiratory tract infections.
			Zinc chloride	Unknown	binder	approved, investigational	Zinc chloride injections are indicated for use total parenteral nutrition to maintain zinc serum levels and prevent deficiency syndromes.
			Zinc sulfate, unspecified form	Unknown	binder	approved, experimental	Zinc sulfate is a common zinc supplement in parenteral nutrition.
ULK3	Serine/threonine-protein kinase ULK3	Q6PHR2	Fostamatinib	Unknown	Inhibitor	approved, investigational	Fostamatinib is indicated for use in the treatment of chronic immune thrombocytopenia (ITP) in patients who have had insufficient response to previous therapy.

## Sheet: Table S10
Table S10: MR-PheWAS results of Plasma MAPK3 in IVW method.
Exposure	Outcome	Method	Nsnp	b	se	P_val	OR	Lci95	Uci95	P_FDR	Q_pval
MAPK3	Intestinal infection	Inverse variance weighted	2	-0.0789903	0.0661502	0.232437	0.924049	0.811684	1.05197	0.849287	0.975392
MAPK3	Bacterial enteritis	Inverse variance weighted	2	-0.115481	0.115826	0.318752	0.890937	0.709994	1.118	0.874034	0.716473
MAPK3	Intestinal infection due to C. difficile	Inverse variance weighted	2	-0.225152	0.280983	0.422957	0.798395	0.460299	1.38483	0.904515	0.233246
MAPK3	Viral Enteritis	Inverse variance weighted	2	0.0305523	0.206799	0.882549	1.03102	0.687445	1.54632	0.964788	0.804126
MAPK3	Septicemia	Inverse variance weighted	2	-0.106563	0.0950303	0.262135	0.898918	0.746154	1.08296	0.849287	0.885866
MAPK3	Gram negative septicemia	Inverse variance weighted	2	-0.39136	0.206799	0.0584288	0.676137	0.450821	1.01406	0.594152	0.782264
MAPK3	Bacterial infection NOS	Inverse variance weighted	2	-0.0915712	0.0537999	0.0887421	0.912496	0.821175	1.01397	0.692922	0.522482
MAPK3	Staphylococcus infections	Inverse variance weighted	2	-0.129473	0.107542	0.228614	0.878558	0.711589	1.08471	0.849287	0.776007
MAPK3	Streptococcus infection	Inverse variance weighted	2	-0.30082	0.14896	0.0434392	0.740211	0.552787	0.991182	0.566881	0.845763
MAPK3	E. coli	Inverse variance weighted	2	-0.0660356	0.115826	0.56859	0.936098	0.745982	1.17466	0.931788	0.436113
MAPK3	Viral hepatitis	Inverse variance weighted	2	0.208942	0.248219	0.39992	1.23237	0.757624	2.00461	0.904515	0.613041
MAPK3	Viral warts & HPV	Inverse variance weighted	2	0.00140864	0.273965	0.995898	1.00141	0.58534	1.71323	0.998448	0.149818
MAPK3	Viral infection	Inverse variance weighted	2	0.0975805	0.139989	0.485765	1.1025	0.83795	1.45057	0.904515	0.226811
MAPK3	Postoperative infection	Inverse variance weighted	2	-0.117681	0.0909727	0.195808	0.88898	0.743797	1.0625	0.840132	0.785824
MAPK3	Infection/inflammation of internal prosthetic device; implant; and graft	Inverse variance weighted	2	0.0162921	0.120038	0.892039	1.01643	0.803336	1.28604	0.964788	0.56285
MAPK3	Burns	Inverse variance weighted	2	-0.225321	0.315555	0.475199	0.79826	0.430069	1.48167	0.904515	0.211013
MAPK3	Foreign body injury	Inverse variance weighted	2	0.150615	0.173661	0.385779	1.16255	0.827158	1.63393	0.891655	0.73424
MAPK3	Symptoms concerning nutrition, metabolism, and development	Inverse variance weighted	2	-0.189303	0.13825	0.170913	0.827536	0.631111	1.08509	0.811058	0.0946599
MAPK3	Other symptoms	Inverse variance weighted	2	0.0522549	0.157244	0.739649	1.05364	0.774186	1.43398	0.964788	0.393353
MAPK3	Crushing or internal injury to organs	Inverse variance weighted	2	0.296905	0.19023	0.118578	1.34569	0.926867	1.95376	0.725365	0.977885
MAPK3	Injury, NOS	Inverse variance weighted	2	0.100099	0.0950969	0.292524	1.10528	0.917327	1.33174	0.861609	0.150745
MAPK3	Other tests	Inverse variance weighted	2	-0.164611	0.0785927	0.0362172	0.848224	0.727128	0.989486	0.517601	0.826123
MAPK3	Complications of surgical and medical procedures	Inverse variance weighted	2	-0.0592276	0.0620692	0.339973	0.942492	0.834533	1.06442	0.87495	0.674007
MAPK3	Effects of other external causes	Inverse variance weighted	2	-0.0242267	0.0950303	0.798772	0.976064	0.81019	1.1759	0.964788	0.360973
MAPK3	Other ill-defined and unknown causes of morbidity and mortality	Inverse variance weighted	2	-0.0939945	0.0496438	0.0583075	0.910288	0.825888	1.00331	0.594152	0.342747
MAPK3	Candidiasis	Inverse variance weighted	2	-0.143575	0.132393	0.278162	0.866256	0.668268	1.1229	0.849657	0.886862
MAPK3	Cancer of mouth	Inverse variance weighted	2	-0.188438	0.374646	0.614982	0.828252	0.397427	1.72611	0.955418	0.118177
MAPK3	Cancer of larynx, pharynx, nasal cavities	Inverse variance weighted	2	0.23245	0.424651	0.584111	1.26169	0.548885	2.90016	0.938684	0.0767509
MAPK3	Cancer of esophagus	Inverse variance weighted	2	-0.0247357	0.219147	0.910131	0.975568	0.634915	1.49899	0.965184	0.484217
MAPK3	Cancer of stomach	Inverse variance weighted	2	-0.351536	0.252285	0.163497	0.703606	0.429121	1.15366	0.800331	0.874574
MAPK3	Colorectal cancer	Inverse variance weighted	2	-0.122236	0.0909727	0.17906	0.88494	0.740417	1.05767	0.813096	0.918017
MAPK3	Colon cancer	Inverse variance weighted	2	-0.175494	0.107542	0.102707	0.839043	0.679583	1.03592	0.6993	0.542564
MAPK3	Malignant neoplasm of rectum, rectosigmoid junction, and anus	Inverse variance weighted	2	-0.153325	0.132232	0.246245	0.857851	0.661994	1.11165	0.849287	0.776731
MAPK3	Pancreatic cancer	Inverse variance weighted	2	-0.198765	0.235716	0.399095	0.819742	0.516454	1.30114	0.904515	0.931789
MAPK3	Neoplasm of unspecified nature of digestive system	Inverse variance weighted	2	-0.207932	0.187993	0.268698	0.812262	0.561919	1.17414	0.849287	0.312168
MAPK3	Malignant neoplasm of other and ill-defined sites within the digestive organs and peritoneum	Inverse variance weighted	2	-0.110288	0.0827039	0.182359	0.895576	0.761559	1.05318	0.813096	0.587408
MAPK3	Cancer within the respiratory system	Inverse variance weighted	2	-0.16776	0.12079	0.164875	0.845557	0.667305	1.07142	0.800331	0.297015
MAPK3	Cancer of bronchus; lung	Inverse variance weighted	2	-0.161995	0.160355	0.312386	0.850446	0.621083	1.16451	0.874034	0.21091
MAPK3	Skin cancer	Inverse variance weighted	2	0.104166	0.0537708	0.052717	1.10979	0.998776	1.23313	0.579626	0.543204
MAPK3	Melanomas of skin, dx or hx	Inverse variance weighted	2	-0.0249783	0.119889	0.834959	0.975331	0.771082	1.23368	0.964788	0.956438
MAPK3	Melanomas of skin	Inverse variance weighted	2	-0.0295433	0.115826	0.798671	0.970889	0.773707	1.21832	0.964788	0.930135
MAPK3	Other non-epithelial cancer of skin	Inverse variance weighted	2	0.127619	0.0579275	0.0275892	1.13612	1.01418	1.27272	0.50536	0.430699
MAPK3	Carcinoma in situ of skin	Inverse variance weighted	2	0.0287079	0.235716	0.903065	1.02912	0.648368	1.63348	0.964788	0.653147
MAPK3	Breast cancer	Inverse variance weighted	2	-0.000894063	0.0578646	0.987672	0.999106	0.891983	1.1191	0.99402	0.843452
MAPK3	Breast cancer [female]	Inverse variance weighted	2	-0.00696559	0.0578814	0.904212	0.993059	0.886554	1.11236	0.964788	0.736431
MAPK3	Malignant neoplasm of female breast	Inverse variance weighted	2	-0.0335632	0.0579128	0.56222	0.966994	0.863232	1.08323	0.930629	0.599042
MAPK3	Acquired absence of breast	Inverse variance weighted	2	-0.0607816	0.142008	0.668639	0.941029	0.712399	1.24303	0.958639	0.252535
MAPK3	Cervical cancer and dysplasia	Inverse variance weighted	2	-0.325065	0.128174	0.0112089	0.722481	0.561982	0.928817	0.417308	0.79345
MAPK3	Cervical cancer	Inverse variance weighted	2	-0.947484	0.53421	0.0761268	0.387715	0.136077	1.10469	0.649852	0.14209
MAPK3	Cervical intraepithelial neoplasia [CIN] [Cervical dysplasia]	Inverse variance weighted	2	-0.216704	0.132393	0.101669	0.805169	0.621143	1.04372	0.6993	0.457375
MAPK3	Malignant neoplasm of uterus	Inverse variance weighted	2	-0.152995	0.169596	0.366998	0.858134	0.615449	1.19652	0.8815	0.662303
MAPK3	Cancer of other female genital organs	Inverse variance weighted	2	-0.0201984	0.165375	0.902791	0.980004	0.708692	1.35518	0.964788	0.744821
MAPK3	Malignant neoplasm of ovary and other uterine adnexa	Inverse variance weighted	2	0.263751	0.194291	0.174621	1.3018	0.889532	1.90515	0.813096	0.409571
MAPK3	Malignant neoplasm of ovary	Inverse variance weighted	2	0.245646	0.198515	0.21593	1.27845	0.866371	1.88652	0.849287	0.538232
MAPK3	Malignant neoplasm of testis	Inverse variance weighted	2	0.607034	0.359827	0.0916001	1.83498	0.906443	3.71469	0.696339	0.628952
MAPK3	Cancer of urinary organs (incl. kidney and bladder)	Inverse variance weighted	2	0.0803755	0.172975	0.642172	1.08369	0.772089	1.52106	0.958338	0.0691889
MAPK3	Cancer of kidney and renal pelvis	Inverse variance weighted	2	-0.245651	0.186164	0.186989	0.782195	0.543061	1.12663	0.82254	0.591466
MAPK3	Malignant neoplasm of kidney, except pelvis	Inverse variance weighted	2	-0.232412	0.186164	0.211876	0.79262	0.550299	1.14164	0.849287	0.460061
MAPK3	Cancer of bladder	Inverse variance weighted	2	0.226664	0.20293	0.264013	1.25441	0.842755	1.86714	0.849287	0.10203
MAPK3	Malignant neoplasm of bladder	Inverse variance weighted	2	0.169426	0.245045	0.48931	1.18462	0.732814	1.915	0.904515	0.0641853
MAPK3	Manlignant and unknown neoplasms of brain and nervous system	Inverse variance weighted	2	0.0267383	0.231651	0.908108	1.0271	0.652269	1.61733	0.964788	0.364272
MAPK3	Cancer of brain and nervous system	Inverse variance weighted	2	0.0847716	0.252285	0.73686	1.08847	0.663844	1.7847	0.964788	0.558649
MAPK3	Cancer, suspected or other	Inverse variance weighted	2	-0.0341433	0.0455303	0.453313	0.966433	0.883925	1.05664	0.904515	0.818432
MAPK3	Malignant neoplasm, other	Inverse variance weighted	2	-0.0238229	0.0496126	0.631101	0.976459	0.885978	1.07618	0.958338	0.955464
MAPK3	Chemotherapy	Inverse variance weighted	2	-0.0644123	0.0413747	0.119517	0.937618	0.864584	1.01682	0.72544	0.661974
MAPK3	Secondary malignant neoplasm	Inverse variance weighted	2	-0.115565	0.0620548	0.0625608	0.890863	0.78884	1.00608	0.620065	0.877197
MAPK3	Secondary malignancy of lymph nodes	Inverse variance weighted	2	-0.119558	0.0839749	0.154524	0.887313	0.752655	1.04606	0.799019	0.310022
MAPK3	Secondary malignancy of respiratory organs	Inverse variance weighted	2	-0.126603	0.423489	0.764976	0.881083	0.384181	2.02068	0.964788	0.000953122
MAPK3	Secondary malignant neoplasm of digestive systems	Inverse variance weighted	2	0.110027	0.153028	0.472141	1.11631	0.827035	1.50676	0.904515	0.93861
MAPK3	Secondary malignant neoplasm of liver	Inverse variance weighted	2	-0.175588	0.182003	0.334668	0.838963	0.587244	1.19858	0.87495	0.128989
MAPK3	Secondary malignancy of brain/spine	Inverse variance weighted	2	-0.0413349	0.206799	0.841575	0.959508	0.639761	1.43906	0.964788	0.782387
MAPK3	Secondary malignancy of bone	Inverse variance weighted	2	-0.112987	0.177795	0.525107	0.893162	0.63036	1.26553	0.907636	0.178765
MAPK3	Neoplasm of uncertain behavior	Inverse variance weighted	2	-0.151606	0.161312	0.347304	0.859326	0.626392	1.17888	0.87495	0.946719
MAPK3	Myeloproliferative disease	Inverse variance weighted	2	0.0595242	0.19023	0.754352	1.06133	0.731011	1.54091	0.964788	0.333454
MAPK3	Cancer of other lymphoid, histiocytic tissue	Inverse variance weighted	2	-0.196781	0.128174	0.124719	0.82137	0.638903	1.05595	0.732425	0.353816
MAPK3	Non-Hodgkins lymphoma	Inverse variance weighted	2	-0.176519	0.178597	0.322972	0.838183	0.590628	1.1895	0.87495	0.217247
MAPK3	Large cell lymphoma	Inverse variance weighted	2	-0.316273	0.248219	0.202603	0.72886	0.44808	1.18558	0.846734	0.502815
MAPK3	Leukemia	Inverse variance weighted	2	-0.2086	0.14896	0.161402	0.81172	0.60619	1.08694	0.800331	0.663449
MAPK3	Lymphoid leukemia	Inverse variance weighted	2	-0.395492	0.252285	0.116966	0.673349	0.410668	1.10405	0.725365	0.822089
MAPK3	Lymphoid leukemia, chronic	Inverse variance weighted	2	-0.410597	0.268854	0.126708	0.663254	0.391586	1.1234	0.732425	0.381645
MAPK3	Multiple myeloma	Inverse variance weighted	2	-0.239505	0.256348	0.350152	0.787018	0.476186	1.30075	0.87495	0.358382
MAPK3	Benign neoplasm of colon	Inverse variance weighted	2	-0.153097	0.0454863	0.000763252	0.858046	0.784859	0.938057	0.101205	0.835503
MAPK3	Benign neoplasm of lip, oral cavity, and pharynx	Inverse variance weighted	2	-0.172563	0.256652	0.501353	0.841505	0.50885	1.39163	0.904515	0.186512
MAPK3	Benign neoplasm of other parts of digestive system	Inverse variance weighted	2	-0.138284	0.124388	0.266261	0.870852	0.682438	1.11128	0.849287	0.132791
MAPK3	Lipoma	Inverse variance weighted	2	-0.25301	0.13534	0.0615619	0.77646	0.595546	1.01233	0.617986	0.0849378
MAPK3	Lipoma of skin and subcutaneous tissue	Inverse variance weighted	2	-0.221338	0.185607	0.233061	0.801446	0.557035	1.1531	0.849287	0.041326
MAPK3	Other benign neoplasm of connective and other soft tissue	Inverse variance weighted	2	-0.055235	0.429576	0.89769	0.946263	0.407708	2.19621	0.964788	0.018225
MAPK3	Benign neoplasm of skin	Inverse variance weighted	2	-0.0248189	0.0703085	0.724088	0.975487	0.849911	1.11962	0.964788	0.381898
MAPK3	Vascular hamartomas and non-neoplastic nevi	Inverse variance weighted	2	0.292084	0.239935	0.223473	1.33922	0.836784	2.14332	0.849287	0.895318
MAPK3	Nevus, non-neoplastic	Inverse variance weighted	2	0.365471	0.248063	0.140671	1.44119	0.88627	2.34357	0.770257	0.745673
MAPK3	Benign neoplasm of uterus	Inverse variance weighted	2	-0.031474	0.169865	0.853003	0.969016	0.694606	1.35183	0.964788	0.0061681
MAPK3	Uterine leiomyoma	Inverse variance weighted	2	-0.0187511	0.158958	0.906097	0.981424	0.718702	1.34018	0.964788	0.0103817
MAPK3	Benign neoplasm of ovary	Inverse variance weighted	2	0.336469	0.157244	0.0323717	1.4	1.02867	1.90535	0.50536	0.732561
MAPK3	Benign neoplasm of brain and other parts of nervous system	Inverse variance weighted	2	0.215376	0.211015	0.307413	1.24033	0.820194	1.87567	0.874034	0.478634
MAPK3	Benign neoplasm of brain, cranial nerves, meninges	Inverse variance weighted	2	0.274568	0.219147	0.210245	1.31596	0.856449	2.02202	0.849287	0.333537
MAPK3	Benign neoplasm of other endocrine glands and related structures	Inverse variance weighted	2	-0.0853035	0.206799	0.679977	0.918234	0.612241	1.37716	0.958777	0.945526
MAPK3	Hemangioma and lymphangioma, any site	Inverse variance weighted	2	0.0281988	0.153028	0.8538	1.0286	0.762055	1.38837	0.964788	0.569362
MAPK3	Benign neoplasm of unspecified sites	Inverse variance weighted	2	-0.159781	0.12411	0.197949	0.852331	0.668288	1.08706	0.842358	0.938359
MAPK3	Simple and unspecified goiter	Inverse variance weighted	2	-0.161013	0.244001	0.509326	0.851281	0.527685	1.37332	0.907151	0.856372
MAPK3	Nontoxic nodular goiter	Inverse variance weighted	2	0.278236	0.181945	0.126208	1.3208	0.924615	1.88674	0.732425	0.362517
MAPK3	Nontoxic multinodular goiter	Inverse variance weighted	2	0.216162	0.324805	0.505722	1.2413	0.656748	2.34616	0.906133	0.160877
MAPK3	Thyrotoxicosis with or without goiter	Inverse variance weighted	2	-0.154194	0.140677	0.273042	0.857106	0.650561	1.12923	0.849657	0.992706
MAPK3	Hypothyroidism	Inverse variance weighted	2	-0.0237865	0.0537551	0.658129	0.976494	0.878845	1.08499	0.958639	0.602415
MAPK3	Secondary hypothyroidism	Inverse variance weighted	2	-0.169372	0.181945	0.351909	0.844195	0.590973	1.20592	0.87495	0.945061
MAPK3	Hypothyroidism NOS	Inverse variance weighted	2	-0.0137155	0.0537708	0.798667	0.986378	0.887714	1.09601	0.964788	0.590659
MAPK3	Diabetes mellitus	Inverse variance weighted	2	-0.114716	0.0455165	0.0117251	0.89162	0.815521	0.974819	0.417308	0.722765
MAPK3	Type 1 diabetes	Inverse variance weighted	2	0.0466745	0.115826	0.686969	1.04778	0.834983	1.31481	0.958777	0.438811
MAPK3	Type 2 diabetes	Inverse variance weighted	2	-0.123981	0.0496126	0.0124548	0.883396	0.801539	0.973614	0.424004	0.654508
MAPK3	Type 2 diabetes with ophthalmic manifestations	Inverse variance weighted	2	-0.0776448	0.194291	0.689428	0.925293	0.632259	1.35414	0.958832	0.568398
MAPK3	Type 2 diabetes with neurological manifestations	Inverse variance weighted	2	-0.0743436	0.268854	0.782148	0.928353	0.5481	1.57241	0.964788	0.421324
MAPK3	Abnormal glucose	Inverse variance weighted	2	0.177457	0.30177	0.556496	1.19418	0.660993	2.15745	0.928021	0.19268
MAPK3	Diabetic retinopathy	Inverse variance weighted	2	0.0132346	0.165375	0.936215	1.01332	0.732786	1.40126	0.976089	0.818532
MAPK3	Other disorders of pancreatic internal secretion	Inverse variance weighted	2	-0.00813667	0.197017	0.967057	0.991896	0.674158	1.45939	0.988519	0.366306
MAPK3	Hypoglycemia	Inverse variance weighted	2	0.00826904	0.198515	0.966774	1.0083	0.683301	1.48789	0.988519	0.356236
MAPK3	Disorders of parathyroid gland	Inverse variance weighted	2	-0.0414956	0.206799	0.840967	0.959354	0.639658	1.43883	0.964788	0.440089
MAPK3	Hyperparathyroidism	Inverse variance weighted	2	-0.189762	0.215083	0.37763	0.827156	0.542632	1.26087	0.883084	0.939602
MAPK3	Disorders of the pituitary gland and its hypothalamic control	Inverse variance weighted	2	-0.173201	0.231651	0.454654	0.840969	0.534065	1.32424	0.904515	0.628371
MAPK3	Disorders of adrenal glands	Inverse variance weighted	2	0.124086	0.279549	0.657129	1.13211	0.654536	1.95815	0.958639	0.243978
MAPK3	Protein-calorie malnutrition	Inverse variance weighted	2	0.223047	0.413747	0.589824	1.24988	0.555494	2.81227	0.941074	0.966672
MAPK3	Anorexia	Inverse variance weighted	2	-0.402475	0.210862	0.0562989	0.668663	0.442301	1.01087	0.58776	0.710526
MAPK3	Vitamin deficiency	Inverse variance weighted	2	-0.246966	0.173661	0.154992	0.781168	0.555804	1.09791	0.799019	0.694178
MAPK3	Vitamin B-complex deficiencies	Inverse variance weighted	2	-0.236633	0.219147	0.280235	0.789281	0.513677	1.21276	0.849657	0.543664
MAPK3	Disorders of lipoid metabolism	Inverse variance weighted	2	-0.00895153	0.0355761	0.801337	0.991088	0.924335	1.06266	0.964788	0.556847
MAPK3	Hyperlipidemia	Inverse variance weighted	2	-0.00906671	0.0355761	0.798836	0.990974	0.924229	1.06254	0.964788	0.573611
MAPK3	Hypercholesterolemia	Inverse variance weighted	2	-0.00432948	0.0368111	0.906374	0.99568	0.926372	1.07017	0.964788	0.512376
MAPK3	Gout and other crystal arthropathies	Inverse variance weighted	2	-0.0494849	0.0992573	0.618095	0.95172	0.783465	1.15611	0.955498	0.784675
MAPK3	Gout	Inverse variance weighted	2	-0.084013	0.107542	0.434676	0.919419	0.744685	1.13515	0.904515	0.799412
MAPK3	Crystal arthropathies	Inverse variance weighted	2	0.154508	0.376045	0.681163	1.16708	0.558478	2.43893	0.958777	0.123277
MAPK3	Chondrocalcinosis	Inverse variance weighted	2	0.140027	0.323679	0.665297	1.15031	0.609947	2.16937	0.958639	0.206713
MAPK3	Disorders of mineral metabolism	Inverse variance weighted	2	-0.0347567	0.182504	0.848962	0.96584	0.67539	1.3812	0.964788	0.168049
MAPK3	Disorders of iron metabolism	Inverse variance weighted	2	-0.00024444	0.227432	0.999142	0.999756	0.640177	1.5613	0.999142	0.789862
MAPK3	Disorders of calcium/phosphorus metabolism	Inverse variance weighted	2	-0.0372736	0.281666	0.894721	0.963412	0.554693	1.67329	0.964788	0.104817
MAPK3	Disorders of fluid, electrolyte, and acid-base balance	Inverse variance weighted	2	-0.153181	0.0703384	0.0294235	0.857975	0.747483	0.984799	0.50536	0.896679
MAPK3	Electrolyte imbalance	Inverse variance weighted	2	-0.139521	0.0951886	0.142722	0.869775	0.72174	1.04817	0.775255	0.878471
MAPK3	Hyposmolality and/or hyponatremia	Inverse variance weighted	2	-0.0342112	0.155125	0.825451	0.966367	0.713012	1.30975	0.964788	0.270155
MAPK3	Hyperpotassemia	Inverse variance weighted	2	-0.079607	0.301612	0.791828	0.923479	0.511316	1.66788	0.964788	0.120873
MAPK3	Hypopotassemia	Inverse variance weighted	2	-0.372552	0.161312	0.0209153	0.688974	0.502216	0.94518	0.462134	0.516573
MAPK3	Acid-base balance disorder	Inverse variance weighted	2	-0.0659139	0.17788	0.710971	0.936211	0.660631	1.32675	0.962897	0.450647
MAPK3	Acidosis	Inverse variance weighted	2	-0.200262	0.186164	0.282048	0.818516	0.568278	1.17894	0.849657	0.389607
MAPK3	Hypovolemia	Inverse variance weighted	2	-0.0370757	0.115826	0.748893	0.963603	0.767901	1.20918	0.964788	0.801551
MAPK3	Other disorders of metabolism	Inverse variance weighted	2	0.149532	0.202577	0.460422	1.16129	0.780736	1.72734	0.904515	0.630819
MAPK3	Overweight, obesity and other hyperalimentation	Inverse variance weighted	2	-0.168171	0.0620075	0.00668553	0.845209	0.748484	0.954434	0.320301	0.403285
MAPK3	Obesity	Inverse variance weighted	2	-0.167405	0.0620239	0.00695416	0.845857	0.749034	0.955197	0.320301	0.347063
MAPK3	Iron deficiency anemias	Inverse variance weighted	2	-0.0714749	0.0703085	0.309349	0.93102	0.811168	1.06858	0.874034	0.952632
MAPK3	Iron deficiency anemias, unspecified or not due to blood loss	Inverse variance weighted	2	-0.0784649	0.0703238	0.264522	0.924534	0.805494	1.06117	0.849287	0.930575
MAPK3	Other deficiency anemia	Inverse variance weighted	2	-0.287383	0.181945	0.114221	0.750224	0.525189	1.07168	0.716679	0.620496
MAPK3	Megaloblastic anemia	Inverse variance weighted	2	-0.304308	0.186006	0.101836	0.737634	0.512283	1.06212	0.6993	0.629158
MAPK3	Pernicious anemia	Inverse variance weighted	2	-0.428024	0.219147	0.0508034	0.651796	0.424199	1.00151	0.579626	0.712423
MAPK3	Other anemias	Inverse variance weighted	2	-0.0921193	0.0537999	0.0868488	0.911996	0.820725	1.01342	0.692922	0.575803
MAPK3	Anemia of chronic disease	Inverse variance weighted	2	-0.395285	0.227432	0.0822042	0.673488	0.431257	1.05178	0.670478	0.655493
MAPK3	Coagulation defects	Inverse variance weighted	2	-0.174813	0.223418	0.433952	0.839614	0.541879	1.30094	0.904515	0.260399
MAPK3	Purpura and other hemorrhagic conditions	Inverse variance weighted	2	-0.126135	0.21942	0.565388	0.881496	0.573385	1.35517	0.930871	0.140748
MAPK3	Thrombocytopenia	Inverse variance weighted	2	-0.0758729	0.30967	0.806447	0.926934	0.505187	1.70077	0.964788	0.0430097
MAPK3	Diseases of white blood cells	Inverse variance weighted	2	-0.16422	0.0992573	0.0980281	0.848555	0.698539	1.03079	0.6993	0.840038
MAPK3	Decreased white blood cell count	Inverse variance weighted	2	-0.197434	0.107542	0.0663751	0.820835	0.664836	1.01344	0.63918	0.621466
MAPK3	Neutropenia	Inverse variance weighted	2	-0.192046	0.107542	0.0741336	0.825269	0.668427	1.01891	0.647978	0.562158
MAPK3	Other diseases of blood and blood-forming organs	Inverse variance weighted	2	0.0897763	0.206799	0.664199	1.09393	0.729388	1.64067	0.958639	0.816443
MAPK3	Lymphadenitis	Inverse variance weighted	2	0.0433754	0.119889	0.717504	1.04433	0.825631	1.32096	0.964788	0.572603
MAPK3	Diseases of spleen	Inverse variance weighted	2	-0.430195	0.264633	0.104029	0.650382	0.387176	1.09252	0.701582	0.418302
MAPK3	Delirium dementia and amnestic and other cognitive disorders	Inverse variance weighted	2	0.0459325	0.136459	0.736416	1.047	0.801294	1.36806	0.964788	0.64892
MAPK3	Dementias	Inverse variance weighted	2	-0.0259218	0.206734	0.900217	0.974411	0.64978	1.46123	0.964788	0.277143
MAPK3	Delirium due to conditions classified elsewhere	Inverse variance weighted	2	0.0664264	0.235716	0.778092	1.06868	0.673291	1.69627	0.964788	0.587859
MAPK3	Other specified nonpsychotic and/or transient mental disorders	Inverse variance weighted	2	0.32255	0.210862	0.126098	1.38064	0.913256	2.08723	0.732425	0.846808
MAPK3	Neurological disorders	Inverse variance weighted	2	-0.0244317	0.0909565	0.788231	0.975864	0.816518	1.16631	0.964788	0.988149
MAPK3	Aphasia/speech disturbance	Inverse variance weighted	2	0.00263	0.15709	0.986642	1.00263	0.736927	1.36414	0.99402	0.477651
MAPK3	Memory loss	Inverse variance weighted	2	0.067073	0.231651	0.772166	1.06937	0.679116	1.68389	0.964788	0.8821
MAPK3	Altered mental status	Inverse variance weighted	2	-0.120877	0.128174	0.345648	0.886143	0.689287	1.13922	0.87495	0.464018
MAPK3	Symptoms involving head and neck	Inverse variance weighted	2	0.124392	0.132393	0.347442	1.13246	0.873629	1.46797	0.87495	0.493384
MAPK3	Swelling, mass, or lump in head and neck [Space-occupying lesion, intracranial NOS]	Inverse variance weighted	2	0.130908	0.202577	0.51814	1.13986	0.76633	1.69547	0.907151	0.717288
MAPK3	Schizophrenia and other psychotic disorders	Inverse variance weighted	2	0.209511	0.240985	0.384632	1.23307	0.76888	1.97752	0.891655	0.253098
MAPK3	Schizophrenia	Inverse variance weighted	2	0.224728	0.252285	0.373052	1.25198	0.76357	2.05281	0.883084	0.443475
MAPK3	Mood disorders	Inverse variance weighted	2	0.0552444	0.0734408	0.451913	1.0568	0.91512	1.22041	0.904515	0.17223
MAPK3	Bipolar	Inverse variance weighted	2	-0.114782	0.186164	0.537522	0.89156	0.618991	1.28415	0.909266	0.344849
MAPK3	Depression	Inverse variance weighted	2	0.050067	0.0618461	0.418203	1.05134	0.931321	1.18683	0.904515	0.285297
MAPK3	Anxiety disorders	Inverse variance weighted	2	0.0484187	0.103437	0.639716	1.04961	0.856999	1.28551	0.958338	0.16464
MAPK3	Anxiety disorder	Inverse variance weighted	2	0.0639672	0.0785615	0.415513	1.06606	0.913919	1.24352	0.904515	0.355924
MAPK3	Agorophobia, social phobia, and panic disorder	Inverse variance weighted	2	-0.160324	0.227432	0.480853	0.851868	0.545479	1.33035	0.904515	0.637801
MAPK3	Phobia	Inverse variance weighted	2	0.144731	0.268854	0.590351	1.15573	0.682343	1.95753	0.941074	0.61151
MAPK3	Psychogenic and somatoform disorders	Inverse variance weighted	2	0.373933	0.277138	0.177252	1.45344	0.844291	2.50208	0.813096	0.465251
MAPK3	Other mental disorder	Inverse variance weighted	2	-0.0888259	0.038468	0.0209387	0.915005	0.848553	0.986661	0.462134	0.558668
MAPK3	Alcohol-related disorders	Inverse variance weighted	2	0.0553781	0.0537857	0.303194	1.05694	0.95119	1.17445	0.87133	0.869527
MAPK3	Alcoholism	Inverse variance weighted	2	0.0465591	0.0661663	0.481639	1.04766	0.920234	1.19273	0.904515	0.690843
MAPK3	Alcoholic liver damage	Inverse variance weighted	2	0.324875	0.210862	0.12339	1.38386	0.915382	2.09209	0.732425	0.783268
MAPK3	Tobacco use disorder	Inverse variance weighted	2	-0.0990351	0.045624	0.0299552	0.905711	0.828235	0.990434	0.50536	0.336295
MAPK3	Sleep disorders	Inverse variance weighted	2	-0.217145	0.17788	0.222186	0.804813	0.567911	1.14054	0.849287	0.85048
MAPK3	Sleep apnea	Inverse variance weighted	2	-0.0372895	0.151045	0.805004	0.963397	0.716528	1.29532	0.964788	0.0968469
MAPK3	Other cerebral degenerations	Inverse variance weighted	2	0.0305581	0.17788	0.863602	1.03103	0.727539	1.46112	0.964788	0.729595
MAPK3	Parkinson's disease	Inverse variance weighted	2	0.382043	0.17788	0.0317334	1.46528	1.03396	2.07651	0.50536	0.79812
MAPK3	Extrapyramidal disease and abnormal movement disorders	Inverse variance weighted	2	0.0403747	0.202577	0.842024	1.0412	0.7	1.54871	0.964788	0.840491
MAPK3	Degenerative disease of the spinal cord	Inverse variance weighted	2	-0.0635787	0.140677	0.651306	0.9384	0.712265	1.23633	0.958595	0.956061
MAPK3	Multiple sclerosis	Inverse variance weighted	2	-0.214701	0.418357	0.607811	0.806783	0.35534	1.83176	0.951832	0.0114147
MAPK3	Pain	Inverse variance weighted	2	0.273501	0.359468	0.446747	1.31456	0.649823	2.65928	0.904515	0.100942
MAPK3	Other headache syndromes	Inverse variance weighted	2	0.033348	0.142898	0.815475	1.03391	0.78135	1.36811	0.964788	0.0420625
MAPK3	Migraine	Inverse variance weighted	2	-0.217727	0.217183	0.316099	0.804345	0.5255	1.23115	0.874034	0.0607813
MAPK3	Hemiplegia	Inverse variance weighted	2	0.0907735	0.15709	0.56337	1.09502	0.804831	1.48984	0.930629	0.352
MAPK3	Other paralytic syndromes	Inverse variance weighted	2	0.0448073	0.235716	0.849239	1.04583	0.658891	1.65999	0.964788	0.429815
MAPK3	Epilepsy, recurrent seizures, convulsions	Inverse variance weighted	2	0.185144	0.0868462	0.0330179	1.20339	1.01504	1.4267	0.50536	0.890985
MAPK3	Epilepsy	Inverse variance weighted	2	0.339646	0.208098	0.102648	1.40445	0.934051	2.11175	0.6993	0.314281
MAPK3	Convulsions	Inverse variance weighted	2	0.100261	0.128174	0.434082	1.10546	0.859882	1.42117	0.904515	0.329131
MAPK3	Other conditions of brain	Inverse variance weighted	2	0.0919486	0.215083	0.669013	1.09631	0.719201	1.67115	0.958639	0.654118
MAPK3	Abnormal movement	Inverse variance weighted	2	0.071744	0.153156	0.639471	1.07438	0.795773	1.45053	0.958338	0.18607
MAPK3	Abnormal involuntary movements	Inverse variance weighted	2	0.243136	0.202732	0.230412	1.27524	0.857085	1.89741	0.849287	0.784416
MAPK3	Abnormality of gait	Inverse variance weighted	2	-0.0055549	0.180865	0.975498	0.99446	0.697641	1.41757	0.993258	0.237242
MAPK3	Other peripheral nerve disorders	Inverse variance weighted	2	-0.157487	0.0537999	0.00341948	0.854288	0.768792	0.949292	0.210496	0.648104
MAPK3	Disorders of other cranial nerves	Inverse variance weighted	2	0.0995576	0.161312	0.537121	1.10468	0.80524	1.51548	0.909266	0.447677
MAPK3	Facial nerve disorders [CN7]	Inverse variance weighted	2	0.074125	0.202732	0.714641	1.07694	0.723808	1.60236	0.964671	0.359047
MAPK3	Nerve root and plexus disorders	Inverse variance weighted	2	0.0630705	0.17788	0.722914	1.0651	0.751582	1.50941	0.964788	0.840874
MAPK3	Inflammatory and toxic neuropathy	Inverse variance weighted	2	-0.207316	0.175974	0.238754	0.812762	0.575667	1.14751	0.849287	0.287288
MAPK3	Retinal detachments and defects	Inverse variance weighted	2	0.0779484	0.136806	0.568831	1.08107	0.826801	1.41353	0.931788	0.20333
MAPK3	Retinal detachment with retinal defect	Inverse variance weighted	2	0.0861501	0.161312	0.593302	1.08997	0.794516	1.49529	0.941074	0.392678
MAPK3	Other retinal disorders	Inverse variance weighted	2	-0.00233634	0.108918	0.982886	0.997666	0.805884	1.23509	0.99371	0.272498
MAPK3	Degeneration of macula and posterior pole of retina	Inverse variance weighted	2	-0.0316507	0.128174	0.804958	0.968845	0.753616	1.24554	0.964788	0.408803
MAPK3	Macular degeneration (senile) of retina NOS	Inverse variance weighted	2	-0.027553	0.128174	0.829794	0.972823	0.756711	1.25066	0.964788	0.411246
MAPK3	Retinal vascular changes and abnomalities	Inverse variance weighted	2	-0.033735	0.467149	0.942431	0.966828	0.386993	2.41543	0.976089	0.0238862
MAPK3	Corneal opacity and other disorders of cornea	Inverse variance weighted	2	-0.0426917	0.235716	0.856278	0.958207	0.603689	1.52092	0.964788	0.385227
MAPK3	Glaucoma	Inverse variance weighted	2	0.0684693	0.0909727	0.451669	1.07087	0.89598	1.27989	0.904515	0.627975
MAPK3	Open-angle glaucoma	Inverse variance weighted	2	0.304889	0.291085	0.294906	1.35647	0.766716	2.39987	0.861609	0.117913
MAPK3	Primary open angle glaucoma	Inverse variance weighted	2	0.324154	0.304129	0.286495	1.38286	0.761901	2.50991	0.85354	0.109878
MAPK3	Primary angle-closure glaucoma	Inverse variance weighted	2	-0.226149	0.227582	0.320367	0.797599	0.510579	1.24597	0.874034	0.79822
MAPK3	Cataract	Inverse variance weighted	2	0.0484578	0.0504289	0.336595	1.04965	0.950865	1.1587	0.87495	0.267577
MAPK3	Senile cataract	Inverse variance weighted	2	0.0333363	0.0702763	0.635242	1.0339	0.90086	1.18658	0.958338	0.830233
MAPK3	Disorders of refraction and accommodation; blindness and low vision	Inverse variance weighted	2	-0.0173418	0.12411	0.888874	0.982808	0.770592	1.25347	0.964788	0.765131
MAPK3	Myopia	Inverse variance weighted	2	0.181997	0.169596	0.283219	1.19961	0.860353	1.67264	0.849657	0.385452
MAPK3	Blindness and low vision	Inverse variance weighted	2	-0.0249826	0.223367	0.910946	0.975327	0.62953	1.51107	0.965184	0.405113
MAPK3	Visual disturbances	Inverse variance weighted	2	-0.0545819	0.152115	0.719729	0.946881	0.702769	1.27579	0.964788	0.172884
MAPK3	Amblyopia	Inverse variance weighted	2	-0.041363	0.311749	0.894446	0.959481	0.520799	1.76767	0.964788	0.231536
MAPK3	Diplopia and disorders of binocular vision	Inverse variance weighted	2	-0.177717	0.223367	0.42625	0.83718	0.540362	1.29704	0.904515	0.932085
MAPK3	Subjective visual disturbances	Inverse variance weighted	2	-0.136975	0.246192	0.577955	0.871992	0.538207	1.41278	0.938684	0.312984
MAPK3	Infection of the eye	Inverse variance weighted	2	-0.29055	0.256348	0.257039	0.747852	0.452489	1.23602	0.849287	0.869749
MAPK3	Inflammation of the eye	Inverse variance weighted	2	0.104251	0.107542	0.332344	1.10988	0.898948	1.3703	0.87495	0.378296
MAPK3	Inflammation of eyelids	Inverse variance weighted	2	0.154161	0.158729	0.331438	1.16668	0.854749	1.59244	0.87495	0.200917
MAPK3	Disorders of conjunctiva	Inverse variance weighted	2	-0.0811973	0.219147	0.710999	0.922012	0.60006	1.4167	0.962897	0.35903
MAPK3	Other disorders of eyelids	Inverse variance weighted	2	-0.0183438	0.112143	0.870065	0.981823	0.78809	1.22318	0.964788	0.153766
MAPK3	Ectropion or entropion	Inverse variance weighted	2	-0.0121321	0.186164	0.94804	0.987941	0.685906	1.42298	0.978017	0.317333
MAPK3	Ptosis of eyelid	Inverse variance weighted	2	0.220722	0.19693	0.262368	1.24698	0.847672	1.83438	0.849287	0.161551
MAPK3	Disorders of lacrimal system	Inverse variance weighted	2	-0.0913522	0.128174	0.47602	0.912696	0.709941	1.17336	0.904515	0.646169
MAPK3	Epiphora	Inverse variance weighted	2	-0.11219	0.202577	0.579707	0.893875	0.600952	1.32958	0.938684	0.531742
MAPK3	Strabismus and other disorders of binocular eye movements	Inverse variance weighted	2	0.0495272	0.161312	0.758823	1.05077	0.765945	1.44152	0.964788	0.423646
MAPK3	Strabismus (not specified as paralytic)	Inverse variance weighted	2	0.0155597	0.198515	0.937525	1.01568	0.688301	1.49878	0.976089	0.759612
MAPK3	Other disorders of eye	Inverse variance weighted	2	-0.0470249	0.102995	0.647977	0.954064	0.779661	1.16748	0.958595	0.299429
MAPK3	Disorders of vitreous body	Inverse variance weighted	2	0.109779	0.161312	0.496163	1.11603	0.813513	1.53105	0.904515	0.950779
MAPK3	Aphakia and other disorders of lens	Inverse variance weighted	2	-0.137568	0.218996	0.52989	0.871475	0.567337	1.33865	0.909266	0.130281
MAPK3	Disorders of external ear	Inverse variance weighted	2	-0.350591	0.278222	0.207628	0.704272	0.408238	1.21498	0.846734	0.245914
MAPK3	Otitis externa	Inverse variance weighted	2	-0.233716	0.268854	0.38468	0.791586	0.467353	1.34076	0.891655	0.721629
MAPK3	Otitis media and Eustachian tube disorders	Inverse variance weighted	2	-0.140397	0.132232	0.28835	0.869013	0.670608	1.12612	0.855221	0.759556
MAPK3	Otitis media	Inverse variance weighted	2	-0.165362	0.144744	0.253269	0.847587	0.638228	1.12562	0.849287	0.890063
MAPK3	Suppurative and unspecified otitis media	Inverse variance weighted	2	-0.128995	0.206799	0.532778	0.878978	0.586067	1.31828	0.909266	0.990267
MAPK3	Other disorders of tympanic membrane	Inverse variance weighted	2	-0.276247	0.197855	0.162652	0.758626	0.514766	1.11801	0.800331	0.243363
MAPK3	Perforation of tympanic membrane	Inverse variance weighted	2	-0.274274	0.186164	0.140673	0.760124	0.527738	1.09484	0.770257	0.414118
MAPK3	Other disorders of middle ear and mastoid	Inverse variance weighted	2	-0.0879969	0.215083	0.682444	0.915764	0.60076	1.39594	0.958777	0.893644
MAPK3	Cholesteatoma	Inverse variance weighted	2	-0.0785501	0.244001	0.747509	0.924456	0.573044	1.49136	0.964788	0.915013
MAPK3	Vertiginous syndromes and other disorders of vestibular system	Inverse variance weighted	2	0.0123127	0.144744	0.932209	1.01239	0.762323	1.34448	0.973226	0.973809
MAPK3	Meniere's disease	Inverse variance weighted	2	0.0984461	0.252285	0.696376	1.10345	0.672984	1.80927	0.962683	0.764013
MAPK3	Labyrinthitis	Inverse variance weighted	2	0.19368	0.219147	0.37681	1.21371	0.789901	1.8649	0.883084	0.428834
MAPK3	Dizziness and giddiness (Light-headedness and vertigo)	Inverse variance weighted	2	-0.130683	0.145958	0.370601	0.877496	0.659179	1.16812	0.882008	0.108623
MAPK3	Hearing loss	Inverse variance weighted	2	-0.0891356	0.0950303	0.34826	0.914722	0.759272	1.102	0.87495	0.407816
MAPK3	Tinnitus	Inverse variance weighted	2	-0.136594	0.388579	0.725197	0.872324	0.407298	1.86829	0.964788	0.148369
MAPK3	Rheumatic disease of the heart valves	Inverse variance weighted	2	-0.167483	0.131518	0.202854	0.845791	0.653601	1.09449	0.846734	0.129999
MAPK3	Mitral valve disease	Inverse variance weighted	2	-0.136397	0.112773	0.226475	0.872496	0.69947	1.08832	0.849287	0.312266
MAPK3	Aortic valve disease	Inverse variance weighted	2	-0.401774	0.169596	0.0178362	0.669132	0.479897	0.932986	0.462134	0.665287
MAPK3	Disease of tricuspid valve	Inverse variance weighted	2	0.227165	0.186164	0.222374	1.25504	0.871345	1.80769	0.849287	0.433569
MAPK3	Heart valve disorders	Inverse variance weighted	2	-0.0784736	0.113776	0.49037	0.924526	0.739727	1.15549	0.904515	0.231206
MAPK3	Nonrheumatic mitral valve disorders	Inverse variance weighted	2	-0.103453	0.125583	0.410066	0.901719	0.704973	1.15337	0.904515	0.261124
MAPK3	Heart valve replaced	Inverse variance weighted	2	-0.106126	0.15709	0.499311	0.899311	0.660986	1.22357	0.904515	0.760034
MAPK3	Abnormal heart sounds	Inverse variance weighted	2	-0.158094	0.186164	0.395759	0.853769	0.592754	1.22972	0.904515	0.379472
MAPK3	Hypertension	Inverse variance weighted	2	-0.0666328	0.0313522	0.0335616	0.935539	0.87978	0.994831	0.50536	0.250912
MAPK3	Essential hypertension	Inverse variance weighted	2	-0.0667458	0.0322258	0.0383408	0.935433	0.878176	0.996423	0.517601	0.237949
MAPK3	Hypertensive heart and/or renal disease	Inverse variance weighted	2	-0.158382	0.140518	0.259688	0.853523	0.648043	1.12416	0.849287	0.67189
MAPK3	Hypertensive chronic kidney disease	Inverse variance weighted	2	-0.00727404	0.153028	0.962088	0.992752	0.735497	1.33999	0.987306	0.943516
MAPK3	Elevated blood pressure reading without diagnosis of hypertension	Inverse variance weighted	2	0.0054988	0.15709	0.972076	1.00551	0.739044	1.36806	0.991062	0.811387
MAPK3	Ischemic Heart Disease	Inverse variance weighted	2	-0.0418653	0.038046	0.271164	0.958999	0.890088	1.03325	0.849287	0.976921
MAPK3	Unstable angina (intermediate coronary syndrome)	Inverse variance weighted	2	-0.107538	0.149979	0.473362	0.898043	0.669318	1.20493	0.904515	0.0841772
MAPK3	Myocardial infarction	Inverse variance weighted	2	0.00417773	0.108374	0.96925	1.00419	0.812016	1.24183	0.989469	0.0613001
MAPK3	Angina pectoris	Inverse variance weighted	2	-0.0108933	0.0496582	0.826366	0.989166	0.897427	1.09028	0.964788	0.640374
MAPK3	Coronary atherosclerosis	Inverse variance weighted	2	-0.0049015	0.0455165	0.914245	0.99511	0.910179	1.08797	0.965205	0.464641
MAPK3	Aneurysm and dissection of heart	Inverse variance weighted	2	-0.460266	0.227582	0.0431335	0.631116	0.404005	0.985896	0.566881	0.962931
MAPK3	Other chronic ischemic heart disease, unspecified	Inverse variance weighted	2	-0.0607269	0.0537387	0.258459	0.94108	0.847	1.04561	0.849287	0.800242
MAPK3	Other acute and subacute forms of ischemic heart disease	Inverse variance weighted	2	-0.4258	0.219488	0.0523835	0.653247	0.424859	1.00441	0.579626	0.206269
MAPK3	Other forms of chronic heart disease	Inverse variance weighted	2	-0.0276364	0.140677	0.844255	0.972742	0.738331	1.28158	0.964788	0.649913
MAPK3	Pulmonary heart disease	Inverse variance weighted	2	-0.00316447	0.110561	0.977166	0.996841	0.802629	1.23805	0.993664	0.224246
MAPK3	Chronic pulmonary heart disease	Inverse variance weighted	2	0.0279514	0.386596	0.942362	1.02835	0.482016	2.1939	0.976089	0.113102
MAPK3	Cardiomegaly	Inverse variance weighted	2	-0.25195	0.299504	0.400222	0.777283	0.432152	1.39805	0.904515	0.00971477
MAPK3	Nonspecific chest pain	Inverse variance weighted	2	-0.0157465	0.0467386	0.736187	0.984377	0.898207	1.07881	0.964788	0.214332
MAPK3	Precordial pain	Inverse variance weighted	2	-0.038138	0.103317	0.712027	0.96258	0.786125	1.17864	0.962897	0.51203
MAPK3	Carditis	Inverse variance weighted	2	-0.156249	0.175553	0.373444	0.855346	0.606329	1.20663	0.883084	0.184841
MAPK3	Pericarditis	Inverse variance weighted	2	0.10735	0.165375	0.516256	1.11332	0.805102	1.53954	0.907151	0.324834
MAPK3	Endocarditis	Inverse variance weighted	2	-0.449646	0.247388	0.0691285	0.637854	0.392772	1.03586	0.63918	0.268062
MAPK3	Cardiomyopathy	Inverse variance weighted	2	-0.591599	0.169596	0.000486144	0.553441	0.396925	0.771676	0.101205	0.734612
MAPK3	Primary/intrinsic cardiomyopathies	Inverse variance weighted	2	-0.593181	0.173661	0.000636063	0.552567	0.393153	0.776618	0.101205	0.695783
MAPK3	Cardiac conduction disorders	Inverse variance weighted	2	-0.07932	0.0744507	0.286694	0.923744	0.798322	1.06887	0.85354	0.674596
MAPK3	Atrioventricular [AV] block	Inverse variance weighted	2	-0.0447812	0.132393	0.735179	0.956207	0.73766	1.2395	0.964788	0.948436
MAPK3	First degree AV block	Inverse variance weighted	2	0.055595	0.194448	0.774946	1.05717	0.722149	1.54761	0.964788	0.700544
MAPK3	Atrioventricular block, complete	Inverse variance weighted	2	-0.161955	0.248219	0.5141	0.85048	0.522848	1.38341	0.907151	0.915618
MAPK3	Bundle branch block	Inverse variance weighted	2	-0.170184	0.103472	0.100024	0.84351	0.688673	1.03316	0.6993	0.700584
MAPK3	Right bundle branch block	Inverse variance weighted	2	-0.139723	0.261431	0.593028	0.869599	0.520936	1.45162	0.941074	0.0960702
MAPK3	Left bundle branch block	Inverse variance weighted	2	-0.1451	0.181492	0.424008	0.864936	0.606031	1.23445	0.904515	0.209884
MAPK3	Cardiac pacemaker/device in situ	Inverse variance weighted	2	-0.0375448	0.120038	0.754452	0.963151	0.76123	1.21863	0.964788	0.911913
MAPK3	Cardiac pacemaker in situ	Inverse variance weighted	2	-0.122393	0.128174	0.339631	0.884801	0.688242	1.1375	0.87495	0.687458
MAPK3	Cardiac dysrhythmias	Inverse variance weighted	2	-0.0877003	0.0409532	0.0322355	0.916035	0.84538	0.992595	0.50536	0.445891
MAPK3	Paroxysmal tachycardia, unspecified	Inverse variance weighted	2	0.111283	0.107542	0.300765	1.11771	0.905292	1.37997	0.87133	0.430473
MAPK3	Paroxysmal supraventricular tachycardia	Inverse variance weighted	2	0.227054	0.12411	0.0673294	1.2549	0.98393	1.60049	0.63918	0.531154
MAPK3	Paroxysmal ventricular tachycardia	Inverse variance weighted	2	-0.21348	0.198515	0.282202	0.807768	0.547404	1.19197	0.849657	0.978354
MAPK3	Atrial fibrillation and flutter	Inverse variance weighted	2	-0.128964	0.0650604	0.047454	0.879005	0.773768	0.998555	0.571638	0.22616
MAPK3	Other specified cardiac dysrhythmias	Inverse variance weighted	2	0.0367843	0.107542	0.732315	1.03747	0.840299	1.2809	0.964788	0.855643
MAPK3	Cardiac arrest and ventricular fibrillation	Inverse variance weighted	2	-0.0810765	0.173811	0.640883	0.922123	0.655901	1.2964	0.958338	0.518169
MAPK3	Cardiac arrest	Inverse variance weighted	2	-0.0318303	0.19023	0.867114	0.968671	0.667189	1.40638	0.964788	0.688805
MAPK3	Arrhythmia (cardiac) NOS	Inverse variance weighted	2	0.224313	0.194448	0.248669	1.25146	0.85487	1.83204	0.849287	0.484098
MAPK3	Premature beats	Inverse variance weighted	2	-0.597714	0.419595	0.154301	0.550068	0.241685	1.25194	0.799019	0.107333
MAPK3	Tachycardia NOS	Inverse variance weighted	2	-0.194777	0.164764	0.237143	0.823018	0.595881	1.13674	0.849287	0.198629
MAPK3	Palpitations	Inverse variance weighted	2	-0.137291	0.0992573	0.166608	0.871716	0.717605	1.05892	0.800331	0.544952
MAPK3	Congestive heart failure; nonhypertensive	Inverse variance weighted	2	-0.0937326	0.170866	0.583298	0.910526	0.651401	1.27273	0.938684	0.0388287
MAPK3	Congestive heart failure (CHF) NOS	Inverse variance weighted	2	-0.180601	0.234697	0.441594	0.834769	0.526972	1.32234	0.904515	0.0762736
MAPK3	Heart failure NOS	Inverse variance weighted	2	-0.108967	0.159823	0.495366	0.89676	0.65559	1.22665	0.904515	0.0789479
MAPK3	Ill-defined descriptions and complications of heart disease	Inverse variance weighted	2	-0.224209	0.223367	0.315491	0.799148	0.515814	1.23812	0.874034	0.499575
MAPK3	Abnormal function study of cardiovascular system	Inverse variance weighted	2	-0.530586	0.264633	0.0449646	0.58826	0.350194	0.988166	0.571638	0.398365
MAPK3	Intracranial hemorrhage	Inverse variance weighted	2	-0.156887	0.163445	0.337116	0.8548	0.620494	1.17758	0.87495	0.244766
MAPK3	Subarachnoid hemorrhage	Inverse variance weighted	2	-0.212334	0.210862	0.313944	0.808695	0.534928	1.22257	0.874034	0.648471
MAPK3	Intracerebral hemorrhage	Inverse variance weighted	2	-0.428944	0.223371	0.0548171	0.651196	0.420315	1.0089	0.587274	0.308073
MAPK3	Cerebrovascular disease	Inverse variance weighted	2	-0.0311017	0.0661663	0.638317	0.969377	0.851473	1.10361	0.958338	0.724246
MAPK3	Occlusion and stenosis of precerebral arteries	Inverse variance weighted	2	0.0414891	0.198033	0.834053	1.04236	0.707048	1.5367	0.964788	0.254552
MAPK3	Occlusion of cerebral arteries	Inverse variance weighted	2	-0.0737496	0.0950303	0.437711	0.928904	0.771045	1.11908	0.904515	0.919349
MAPK3	Cerebral artery occlusion, with cerebral infarction	Inverse variance weighted	2	0.0402254	0.14896	0.787129	1.04105	0.777449	1.39401	0.964788	0.992698
MAPK3	Cerebral ischemia	Inverse variance weighted	2	0.0667758	0.122288	0.585029	1.06906	0.841214	1.35861	0.938684	0.273194
MAPK3	Transient cerebral ischemia	Inverse variance weighted	2	-0.0344905	0.132393	0.794466	0.966098	0.74529	1.25232	0.964788	0.364052
MAPK3	Late effects of cerebrovascular disease	Inverse variance weighted	2	0.139291	0.169596	0.411471	1.14946	0.824385	1.60272	0.904515	0.941946
MAPK3	Atherosclerosis	Inverse variance weighted	2	-0.066373	0.165375	0.688164	0.935782	0.676712	1.29403	0.958777	0.464989
MAPK3	Atherosclerosis of the extremities	Inverse variance weighted	2	-0.0595358	0.215083	0.781931	0.942202	0.618104	1.43624	0.964788	0.446022
MAPK3	Vascular insufficiency of intestine	Inverse variance weighted	2	-0.243974	0.244001	0.317364	0.783508	0.485675	1.26398	0.874034	0.563834
MAPK3	Other aneurysm	Inverse variance weighted	2	0.198847	0.140518	0.157041	1.21999	0.926289	1.60683	0.800331	0.349744
MAPK3	Aortic aneurysm	Inverse variance weighted	2	0.166919	0.162322	0.303797	1.18166	0.859649	1.62429	0.87133	0.301935
MAPK3	Abdominal aortic aneurysm	Inverse variance weighted	2	0.246684	0.342171	0.470947	1.27977	0.654443	2.50262	0.904515	0.0847701
MAPK3	Peripheral vascular disease	Inverse variance weighted	2	-0.218133	0.134932	0.105962	0.804019	0.617177	1.04742	0.701582	0.174014
MAPK3	Raynaud's syndrome	Inverse variance weighted	2	-0.192568	0.186601	0.302081	0.824838	0.572178	1.18907	0.87133	0.294168
MAPK3	Peripheral vascular disease, unspecified	Inverse variance weighted	2	-0.278089	0.297352	0.349676	0.757229	0.422781	1.35625	0.87495	0.0131297
MAPK3	Arterial embolism and thrombosis	Inverse variance weighted	2	-0.179357	0.440447	0.68385	0.835808	0.352526	1.98163	0.958777	0.0265063
MAPK3	Arterial embolism and thrombosis of lower extremity artery	Inverse variance weighted	2	-0.359631	0.533607	0.500335	0.697934	0.245244	1.98623	0.904515	0.0373819
MAPK3	Polyarteritis nodosa and allied conditions	Inverse variance weighted	2	-0.614041	0.222568	0.00579969	0.54116	0.349842	0.837103	0.302744	0.29119
MAPK3	Other disorders of arteries and arterioles	Inverse variance weighted	2	-0.372026	0.165375	0.0244754	0.689336	0.498495	0.953239	0.50536	0.552985
MAPK3	Stricture of artery	Inverse variance weighted	2	-0.178826	0.248465	0.471698	0.836252	0.513853	1.36093	0.904515	0.229564
MAPK3	Noninfectious disorders of lymphatic channels	Inverse variance weighted	2	-0.219386	0.236849	0.354306	0.803012	0.504792	1.27741	0.87495	0.297687
MAPK3	Phlebitis and thrombophlebitis	Inverse variance weighted	2	-0.12593	0.0992573	0.204539	0.881676	0.725805	1.07102	0.846734	0.372069
MAPK3	Phlebitis and thrombophlebitis of lower extremities	Inverse variance weighted	2	-0.133656	0.0992573	0.178122	0.874891	0.720219	1.06278	0.813096	0.347422
MAPK3	Other venous embolism and thrombosis	Inverse variance weighted	2	-0.249293	0.276028	0.366449	0.779351	0.453705	1.33873	0.8815	0.273907
MAPK3	Varicose veins	Inverse variance weighted	2	-0.0537512	0.0579275	0.353457	0.947668	0.845955	1.06161	0.87495	0.53283
MAPK3	Varicose veins of lower extremity	Inverse variance weighted	2	-0.0802406	0.0579128	0.165887	0.922894	0.823864	1.03383	0.800331	0.330766
MAPK3	Varicose veins of lower extremity, symptomtic	Inverse variance weighted	2	0.283663	0.287944	0.32456	1.32798	0.755249	2.33505	0.87495	0.230103
MAPK3	Hemorrhoids	Inverse variance weighted	2	-0.0397478	0.0482603	0.410159	0.961032	0.874295	1.05637	0.904515	0.243275
MAPK3	Hypotension	Inverse variance weighted	2	-0.0962834	0.0786076	0.220627	0.908207	0.778525	1.05949	0.849287	0.658737
MAPK3	Orthostatic hypotension	Inverse variance weighted	2	-0.43226	0.197411	0.0285498	0.649041	0.440791	0.955677	0.50536	0.232591
MAPK3	Hypotension NOS	Inverse variance weighted	2	-0.0637528	0.103317	0.537196	0.938237	0.766244	1.14884	0.909266	0.504556
MAPK3	Other disorders of circulatory system	Inverse variance weighted	2	-0.096367	0.0496126	0.05209	0.908131	0.823981	1.00087	0.579626	0.574679
MAPK3	Circulatory disease NEC	Inverse variance weighted	2	-0.0918075	0.0496286	0.0643295	0.912281	0.827721	1.00548	0.629625	0.528484
MAPK3	Acute upper respiratory infections of multiple or unspecified sites	Inverse variance weighted	2	0.0328078	0.128174	0.797979	1.03335	0.803793	1.32847	0.964788	0.929801
MAPK3	Acute pharyngitis	Inverse variance weighted	2	-0.191677	0.210862	0.36334	0.825573	0.546093	1.24809	0.880791	0.562253
MAPK3	Septal Deviations/Turbinate Hypertrophy	Inverse variance weighted	2	-0.00971014	0.0909565	0.914983	0.990337	0.828627	1.1836	0.965205	0.857742
MAPK3	Nasal polyps	Inverse variance weighted	2	-0.189917	0.107542	0.0773974	0.827027	0.669852	1.02108	0.651636	0.877437
MAPK3	Chronic pharyngitis and nasopharyngitis	Inverse variance weighted	2	-0.14008	0.194448	0.471281	0.869289	0.593809	1.27257	0.904515	0.688727
MAPK3	Diseases of the larynx and vocal cords	Inverse variance weighted	2	0.177425	0.119889	0.138896	1.19414	0.944068	1.51045	0.770257	0.372712
MAPK3	Voice disturbance	Inverse variance weighted	2	0.160799	0.2355	0.494734	1.17445	0.74024	1.86335	0.904515	0.195547
MAPK3	Acute and chronic tonsillitis	Inverse variance weighted	2	0.0279803	0.144744	0.846717	1.02838	0.774361	1.36571	0.964788	0.632146
MAPK3	Acute tonsillitis	Inverse variance weighted	2	-0.511961	0.256348	0.0458112	0.599319	0.362619	0.990527	0.571638	0.378195
MAPK3	Chronic tonsillitis and adenoiditis	Inverse variance weighted	2	0.378539	0.289217	0.190589	1.46015	0.828344	2.57385	0.833692	0.111929
MAPK3	Chronic sinusitis	Inverse variance weighted	2	0.152145	0.137595	0.268836	1.16433	0.889104	1.52475	0.849287	0.251099
MAPK3	Allergic rhinitis	Inverse variance weighted	2	0.0987365	0.186164	0.595853	1.10378	0.766328	1.58982	0.941074	0.646095
MAPK3	Epistaxis or throat hemorrhage	Inverse variance weighted	2	0.0811828	0.12411	0.513033	1.08457	0.85038	1.38325	0.907151	0.525318
MAPK3	Other upper respiratory disease	Inverse variance weighted	2	-0.155397	0.0950303	0.102	0.856075	0.710592	1.03134	0.6993	0.387273
MAPK3	Pneumonia	Inverse variance weighted	2	-0.132506	0.0847208	0.117811	0.875898	0.741887	1.03412	0.725365	0.171845
MAPK3	Bacterial pneumonia	Inverse variance weighted	2	-0.192485	0.0744657	0.00974112	0.824906	0.712883	0.954533	0.401437	0.952382
MAPK3	Pneumococcal pneumonia	Inverse variance weighted	2	-0.250021	0.0786076	0.00146958	0.778784	0.667583	0.908509	0.14094	0.70346
MAPK3	Asthma	Inverse variance weighted	2	-0.0608273	0.0405313	0.133421	0.940986	0.869125	1.01879	0.757019	0.651605
MAPK3	Chronic airway obstruction	Inverse variance weighted	2	-0.205925	0.0620239	0.000899905	0.813894	0.720729	0.919102	0.101205	0.49475
MAPK3	Emphysema	Inverse variance weighted	2	-0.229405	0.144744	0.112988	0.795007	0.598635	1.05579	0.716679	0.997981
MAPK3	Chronic bronchitis	Inverse variance weighted	2	-0.217806	0.111603	0.0509845	0.804281	0.646263	1.00094	0.579626	0.741068
MAPK3	Obstructive chronic bronchitis	Inverse variance weighted	2	-0.214874	0.119889	0.0730892	0.806643	0.63772	1.02031	0.647978	0.896766
MAPK3	Bronchiectasis	Inverse variance weighted	2	-0.268394	0.161628	0.0968003	0.764606	0.557002	1.04959	0.6993	0.25005
MAPK3	Bronchitis	Inverse variance weighted	2	-0.573508	0.239935	0.0168363	0.563545	0.352121	0.901915	0.462134	0.319545
MAPK3	Pneumonitis due to inhalation of food or vomitus	Inverse variance weighted	2	-0.276378	0.235716	0.240995	0.758526	0.477886	1.20397	0.849287	0.485499
MAPK3	Postinflammatory pulmonary fibrosis	Inverse variance weighted	2	-0.343401	0.198515	0.0836564	0.709354	0.480711	1.04675	0.675288	0.713754
MAPK3	Empyema and pneumothorax	Inverse variance weighted	2	-0.192073	0.17788	0.280237	0.825247	0.58233	1.1695	0.849657	0.851862
MAPK3	Pleurisy; pleural effusion	Inverse variance weighted	2	-0.10046	0.0744802	0.177395	0.904421	0.781577	1.04657	0.813096	0.364984
MAPK3	Pulmonary collapse; interstitial and compensatory emphysema	Inverse variance weighted	2	-0.17408	0.136459	0.202064	0.84023	0.643046	1.09788	0.846734	0.328279
MAPK3	Respiratory failure, insufficiency, arrest	Inverse variance weighted	2	-0.279326	0.119889	0.0198127	0.756293	0.597914	0.956625	0.462134	0.599378
MAPK3	Respiratory failure	Inverse variance weighted	2	-0.253523	0.132393	0.0555023	0.776062	0.598689	1.00599	0.587274	0.764761
MAPK3	Respiratory insufficiency	Inverse variance weighted	2	-0.215245	0.140677	0.126001	0.806344	0.612032	1.06235	0.732425	0.891426
MAPK3	Other diseases of lung	Inverse variance weighted	2	-0.0470552	0.219147	0.829986	0.954035	0.620901	1.4659	0.964788	0.699392
MAPK3	Other symptoms of respiratory system	Inverse variance weighted	2	-0.0752249	0.0661502	0.255461	0.927535	0.814746	1.05594	0.849287	0.98829
MAPK3	Shortness of breath	Inverse variance weighted	2	-0.0204519	0.0786076	0.794727	0.979756	0.839858	1.14296	0.964788	0.838597
MAPK3	Cough	Inverse variance weighted	2	-0.18689	0.115826	0.106626	0.829535	0.661062	1.04094	0.701582	0.620695
MAPK3	Other dyspnea	Inverse variance weighted	2	-0.224495	0.198515	0.258108	0.798919	0.541407	1.17891	0.849287	0.728563
MAPK3	Respiratory abnormalities	Inverse variance weighted	2	-0.208666	0.244001	0.392448	0.811666	0.503129	1.30941	0.903786	0.899266
MAPK3	Abnormal findings examination of lungs	Inverse variance weighted	2	0.0261375	0.120038	0.827629	1.02648	0.811284	1.29876	0.964788	0.811127
MAPK3	Abnormal sputum	Inverse variance weighted	2	-0.0858834	0.132232	0.516021	0.917701	0.708179	1.18921	0.907151	0.556738
MAPK3	Hemoptysis	Inverse variance weighted	2	-0.0887321	0.132393	0.50272	0.915091	0.705942	1.1862	0.904896	0.5811
MAPK3	Other diseases of respiratory system, not elsewhere classified	Inverse variance weighted	2	-0.0451462	0.11928	0.705068	0.955858	0.756589	1.20761	0.962897	0.0545837
MAPK3	Other diseases of respiratory system, NEC	Inverse variance weighted	2	-0.066373	0.120833	0.582802	0.935782	0.738448	1.18585	0.938684	0.0677538
MAPK3	Disorders of tooth development	Inverse variance weighted	2	0.0436734	0.359241	0.903239	1.04464	0.516624	2.11232	0.964788	0.00665886
MAPK3	Disturbances in tooth eruption	Inverse variance weighted	2	0.0653965	0.313319	0.834665	1.06758	0.577696	1.97289	0.964788	0.0115852
MAPK3	Diseases of hard tissues of teeth	Inverse variance weighted	2	-0.0338955	0.111603	0.761345	0.966672	0.776749	1.20303	0.964788	0.885873
MAPK3	Dental caries	Inverse variance weighted	2	-0.0567008	0.111603	0.611413	0.944877	0.759235	1.17591	0.953278	0.663409
MAPK3	Diseases of pulp and periapical tissues	Inverse variance weighted	2	-0.060443	0.144744	0.67625	0.941347	0.708829	1.25014	0.958777	0.74684
MAPK3	Periapical abscess	Inverse variance weighted	2	-0.224676	0.17788	0.206563	0.798775	0.56365	1.13198	0.846734	0.488771
MAPK3	Gingival and periodontal diseases	Inverse variance weighted	2	-0.216411	0.148804	0.145854	0.805404	0.601657	1.07815	0.776897	0.31742
MAPK3	Periodontitis (acute or chronic)	Inverse variance weighted	2	-0.15419	0.17788	0.386042	0.857109	0.604813	1.21465	0.891655	0.994166
MAPK3	Acute periodontitis	Inverse variance weighted	2	0.0365088	0.235716	0.876913	1.03718	0.653446	1.64627	0.964788	0.774952
MAPK3	Chronic periodontitis	Inverse variance weighted	2	-0.432963	0.256348	0.0912265	0.648585	0.392427	1.07195	0.696339	0.647302
MAPK3	Other diseases of the teeth and supporting structures	Inverse variance weighted	2	-0.207057	0.179579	0.248905	0.812973	0.571762	1.15594	0.849287	0.121039
MAPK3	Diseases of the jaws	Inverse variance weighted	2	-0.0824716	0.198515	0.677817	0.920838	0.624028	1.35882	0.958777	0.97071
MAPK3	Diseases of the salivary glands	Inverse variance weighted	2	-0.289573	0.26815	0.280191	0.748583	0.442574	1.26618	0.849657	0.238384
MAPK3	Diseases of the oral soft tissues, excluding lesions specific for gingiva and tongue	Inverse variance weighted	2	-0.0572007	0.135013	0.671807	0.944404	0.724824	1.2305	0.958777	0.173757
MAPK3	Diseases of lips	Inverse variance weighted	2	0.239671	0.80526	0.765984	1.27083	0.262203	6.15941	0.964788	0.000516324
MAPK3	Diseases and other conditions of the tongue	Inverse variance weighted	2	-0.310738	0.173661	0.0735601	0.732906	0.521465	1.03008	0.647978	0.326529
MAPK3	Diseases of esophagus	Inverse variance weighted	2	-0.0296102	0.0355606	0.405032	0.970824	0.905463	1.0409	0.904515	0.862621
MAPK3	Esophagitis, GERD and related diseases	Inverse variance weighted	2	-0.0420661	0.0364045	0.247877	0.958806	0.892777	1.02972	0.849287	0.941663
MAPK3	GERD	Inverse variance weighted	2	-0.0657302	0.0413747	0.112138	0.936383	0.863445	1.01548	0.716679	0.848738
MAPK3	Ulcer of esophagus	Inverse variance weighted	2	-0.10362	0.0868303	0.232728	0.901568	0.760479	1.06883	0.849287	0.510818
MAPK3	Reflux esophagitis	Inverse variance weighted	2	-0.094355	0.0620075	0.128092	0.90996	0.805824	1.02755	0.732425	0.760214
MAPK3	Esophageal bleeding (varices/hemorrhage)	Inverse variance weighted	2	0.0182852	0.17146	0.915071	1.01845	0.727765	1.42525	0.965205	0.249217
MAPK3	Stricture and stenosis of esophagus	Inverse variance weighted	2	0.128162	0.140518	0.361735	1.13674	0.863075	1.49717	0.879623	0.951917
MAPK3	Disorders of esophageal motility	Inverse variance weighted	2	-0.0996294	0.239935	0.67797	0.905173	0.565581	1.44867	0.958777	0.359172
MAPK3	Heartburn	Inverse variance weighted	2	0.00319151	0.132393	0.980768	1.0032	0.77391	1.30041	0.99371	0.570167
MAPK3	Peptic ulcer (excl. esophageal)	Inverse variance weighted	2	0.0848942	0.0744189	0.25397	1.0886	0.940854	1.25955	0.849287	0.884711
MAPK3	Hemorrhage from gastrointestinal ulcer	Inverse variance weighted	2	-0.154044	0.239935	0.520857	0.857234	0.535627	1.37194	0.907151	0.345759
MAPK3	Gastric ulcer	Inverse variance weighted	2	0.138648	0.0951886	0.145236	1.14872	0.953209	1.38433	0.776897	0.935633
MAPK3	Duodenal ulcer	Inverse variance weighted	2	0.0776912	0.111603	0.486343	1.08079	0.868445	1.34505	0.904515	0.515528
MAPK3	Dysphagia	Inverse variance weighted	2	-0.0917581	0.12955	0.47877	0.912326	0.707741	1.17605	0.904515	0.0819661
MAPK3	Gastritis and duodenitis	Inverse variance weighted	2	-0.0568753	0.038046	0.134938	0.944712	0.876827	1.01785	0.760121	0.601896
MAPK3	Acute gastritis	Inverse variance weighted	2	-0.114066	0.17788	0.521361	0.8922	0.629574	1.26438	0.907151	0.67412
MAPK3	Duodenitis	Inverse variance weighted	2	-0.0737687	0.0703238	0.294184	0.928887	0.809286	1.06616	0.861609	0.756795
MAPK3	Other specified gastritis	Inverse variance weighted	2	-0.07378	0.0702763	0.293784	0.928876	0.809352	1.06605	0.861609	0.890557
MAPK3	Other disorders of stomach and duodenum	Inverse variance weighted	2	-0.0392209	0.103472	0.704651	0.961538	0.785036	1.17772	0.962897	0.84871
MAPK3	Appendiceal conditions	Inverse variance weighted	2	-0.015859	0.164791	0.923332	0.984266	0.71259	1.35952	0.96783	0.125438
MAPK3	Appendicitis	Inverse variance weighted	2	0.0278903	0.183923	0.87947	1.02828	0.717058	1.47459	0.964788	0.0993515
MAPK3	Acute appendicitis	Inverse variance weighted	2	-0.0419253	0.27557	0.879076	0.958941	0.558756	1.64574	0.964788	0.021531
MAPK3	Abdominal hernia	Inverse variance weighted	2	-0.0503156	0.0310274	0.104878	0.950929	0.894823	1.01055	0.701582	0.950053
MAPK3	Inguinal hernia	Inverse variance weighted	2	-0.0211822	0.0496582	0.6697	0.979041	0.888241	1.07912	0.958639	0.832138
MAPK3	Diaphragmatic hernia	Inverse variance weighted	2	-0.0715946	0.0397029	0.0713476	0.930908	0.861214	1.00624	0.647978	0.898282
MAPK3	Femoral hernia	Inverse variance weighted	2	-0.0788756	0.284885	0.781881	0.924155	0.528744	1.61527	0.964788	0.22682
MAPK3	Umbilical hernia	Inverse variance weighted	2	-0.22002	0.0992573	0.0266462	0.802503	0.660628	0.974846	0.50536	0.933968
MAPK3	Ventral hernia	Inverse variance weighted	2	0.11863	0.103472	0.251592	1.12595	0.91927	1.3791	0.849287	0.413889
MAPK3	Inflammatory bowel disease and other gastroenteritis and colitis	Inverse variance weighted	2	-0.265685	0.0909727	0.00349482	0.766681	0.641471	0.91633	0.210496	0.356904
MAPK3	Regional enteritis	Inverse variance weighted	2	-0.246875	0.144744	0.088082	0.781238	0.588268	1.03751	0.692922	0.969547
MAPK3	Ulcerative colitis	Inverse variance weighted	2	-0.287604	0.124852	0.0212475	0.750059	0.587244	0.958013	0.462134	0.245656
MAPK3	Ulcerative colitis (chronic)	Inverse variance weighted	2	-0.160602	0.26057	0.537663	0.851631	0.511034	1.41923	0.909266	0.430574
MAPK3	Ulceration of the lower GI tract	Inverse variance weighted	2	-0.0853959	0.186164	0.646441	0.918149	0.637451	1.32245	0.958595	0.43538
MAPK3	Ulceration of intestine	Inverse variance weighted	2	-0.184801	0.231651	0.425013	0.83127	0.527906	1.30896	0.904515	0.51736
MAPK3	Intestinal malabsorption (non-celiac)	Inverse variance weighted	2	0.227833	0.347477	0.512031	1.25588	0.635577	2.48156	0.907151	0.388925
MAPK3	Celiac disease	Inverse variance weighted	2	-0.0100401	0.144744	0.944699	0.99001	0.745472	1.31476	0.977064	0.63423
MAPK3	Noninfectious gastroenteritis	Inverse variance weighted	2	-0.107259	0.0496286	0.0306781	0.898293	0.81503	0.990063	0.50536	0.413181
MAPK3	Ileostomy status	Inverse variance weighted	2	-0.136519	0.185635	0.462084	0.87239	0.606311	1.25524	0.904515	0.212691
MAPK3	Intestinal obstruction without mention of hernia	Inverse variance weighted	2	0.0743004	0.0951886	0.435061	1.07713	0.893804	1.29806	0.904515	0.681285
MAPK3	Paralytic ileus	Inverse variance weighted	2	0.352568	0.264633	0.182765	1.42272	0.846951	2.3899	0.813096	0.679714
MAPK3	Peritoneal or intestinal adhesions	Inverse variance weighted	2	0.00421992	0.210862	0.984033	1.00423	0.664268	1.51818	0.99371	0.99865
MAPK3	Other intestinal obstruction	Inverse variance weighted	2	0.0628759	0.103472	0.543412	1.06489	0.86942	1.30432	0.915035	0.538895
MAPK3	Symptoms involving digestive system	Inverse variance weighted	2	0.018815	0.0689402	0.784917	1.01899	0.890201	1.16642	0.964788	0.164796
MAPK3	Flatulence	Inverse variance weighted	2	0.148152	0.148804	0.319438	1.15969	0.866316	1.55241	0.874034	0.920253
MAPK3	Diverticulosis and diverticulitis	Inverse variance weighted	2	0.00943065	0.0401248	0.814183	1.00948	0.933127	1.09207	0.964788	0.365551
MAPK3	Diverticulosis	Inverse variance weighted	2	0.0110713	0.0401248	0.782609	1.01113	0.934659	1.09386	0.964788	0.362722
MAPK3	Constipation	Inverse variance weighted	2	0.12111	0.123631	0.327279	1.12875	0.885851	1.43825	0.87495	0.0461736
MAPK3	Functional digestive disorders	Inverse variance weighted	2	-0.0391566	0.0521052	0.452357	0.9616	0.868244	1.06499	0.904515	0.207904
MAPK3	Irritable Bowel Syndrome	Inverse variance weighted	2	-0.0326194	0.22441	0.884429	0.967907	0.623465	1.50264	0.964788	0.00665937
MAPK3	Abnormal findings on exam of gastrointestinal tract/ abdominal area	Inverse variance weighted	2	-0.183832	0.14896	0.217166	0.832076	0.621391	1.11419	0.849287	0.522732
MAPK3	Personal history of diseases of digestive system	Inverse variance weighted	2	-0.0395057	0.0496438	0.426158	0.961264	0.872138	1.0595	0.904515	0.811442
MAPK3	Anal and rectal conditions	Inverse variance weighted	2	-0.0379175	0.0612558	0.535915	0.962792	0.853868	1.08561	0.909266	0.217238
MAPK3	Anal and rectal polyp	Inverse variance weighted	2	-0.0661023	0.0703238	0.347233	0.936035	0.815514	1.07437	0.87495	0.327985
MAPK3	Peritonitis and retroperitoneal infections	Inverse variance weighted	2	0.108918	0.349657	0.755421	1.11507	0.561913	2.21277	0.964788	0.0781766
MAPK3	Other disorders of peritoneum	Inverse variance weighted	2	-0.0845816	0.107542	0.431574	0.918897	0.744261	1.13451	0.904515	0.707225
MAPK3	Peritoneal adhesions (postoperative) (postinfection)	Inverse variance weighted	2	-0.0404605	0.107542	0.706745	0.960347	0.777834	1.18569	0.962897	0.479596
MAPK3	Other disorders of intestine	Inverse variance weighted	2	0.0766646	0.0950303	0.419818	1.07968	0.896197	1.30073	0.904515	0.665351
MAPK3	Chronic liver disease and cirrhosis	Inverse variance weighted	2	0.0601811	0.139639	0.666486	1.06203	0.807743	1.39637	0.958639	0.210858
MAPK3	Other chronic nonalcoholic liver disease	Inverse variance weighted	2	0.045059	0.148804	0.762037	1.04609	0.781455	1.40034	0.964788	0.388997
MAPK3	Liver abscess and sequelae of chronic liver disease	Inverse variance weighted	2	-0.0442483	0.218074	0.83921	0.956716	0.623957	1.46694	0.964788	0.261689
MAPK3	Portal hypertension	Inverse variance weighted	2	-0.0928261	0.319005	0.771062	0.911352	0.48769	1.70306	0.964788	0.228025
MAPK3	Ascites (non malignant)	Inverse variance weighted	2	0.0111444	0.207366	0.95714	1.01121	0.673483	1.51829	0.984811	0.17539
MAPK3	Other disorders of liver	Inverse variance weighted	2	-0.0525992	0.165673	0.750874	0.94876	0.685697	1.31275	0.964788	0.291591
MAPK3	Jaundice (not of newborn)	Inverse variance weighted	2	-0.246046	0.202732	0.22488	0.781886	0.525502	1.16335	0.849287	0.997117
MAPK3	Abnormal results of function study of liver	Inverse variance weighted	2	-0.12841	0.157578	0.415132	0.879493	0.645801	1.19775	0.904515	0.127781
MAPK3	Cholelithiasis and cholecystitis	Inverse variance weighted	2	-0.0087735	0.0496438	0.859721	0.991265	0.899357	1.09257	0.964788	0.950069
MAPK3	Cholelithiasis	Inverse variance weighted	2	-0.00317019	0.0537708	0.952986	0.996835	0.897124	1.10763	0.981826	0.620416
MAPK3	Cholelithiasis with acute cholecystitis	Inverse variance weighted	2	-0.145866	0.15709	0.353124	0.864274	0.635234	1.1759	0.87495	0.850446
MAPK3	Cholelithiasis with other cholecystitis	Inverse variance weighted	2	-0.00858099	0.0827196	0.917379	0.991456	0.843065	1.16597	0.965467	0.57792
MAPK3	Calculus of bile duct	Inverse variance weighted	2	-0.125119	0.119889	0.296661	0.882392	0.697606	1.11613	0.863514	0.799125
MAPK3	Cholecystitis without cholelithiasis	Inverse variance weighted	2	-0.161874	0.115826	0.162244	0.850549	0.677807	1.06731	0.800331	0.825431
MAPK3	Other biliary tract disease	Inverse variance weighted	2	-0.140877	0.18158	0.437842	0.868596	0.60849	1.23989	0.904515	0.0673417
MAPK3	Obstruction of bile duct	Inverse variance weighted	2	0.00070199	0.226069	0.997522	1.0007	0.642497	1.55862	0.998798	0.293222
MAPK3	Other disorders of gallbladder	Inverse variance weighted	2	0.111332	0.161312	0.490092	1.11777	0.814777	1.53343	0.904515	0.514932
MAPK3	Other disorders of biliary tract	Inverse variance weighted	2	-0.618958	0.268085	0.0209539	0.538505	0.318414	0.910727	0.462134	0.149855
MAPK3	Diseases of pancreas	Inverse variance weighted	2	0.0259703	0.115826	0.822587	1.02631	0.817873	1.28787	0.964788	0.634839
MAPK3	Acute pancreatitis	Inverse variance weighted	2	0.0198866	0.136459	0.884132	1.02009	0.780693	1.33289	0.964788	0.60404
MAPK3	Chronic pancreatitis	Inverse variance weighted	2	0.140382	0.264633	0.595781	1.15071	0.685025	1.93298	0.941074	0.755351
MAPK3	Gastrointestinal hemorrhage	Inverse variance weighted	2	-0.0169953	0.0454524	0.708468	0.983148	0.899351	1.07475	0.962897	0.520822
MAPK3	Hematemesis	Inverse variance weighted	2	-0.00574557	0.302111	0.984827	0.994271	0.549975	1.79749	0.99371	0.0268336
MAPK3	Blood in stool	Inverse variance weighted	2	0.0326801	0.119889	0.785171	1.03322	0.816848	1.30691	0.964788	0.416105
MAPK3	Hemorrhage of rectum and anus	Inverse variance weighted	2	-0.0410005	0.0537708	0.445759	0.959829	0.86382	1.06651	0.904515	0.625542
MAPK3	Hemorrhage of gastrointestinal tract	Inverse variance weighted	2	-0.0106157	0.0827196	0.897885	0.98944	0.841351	1.1636	0.964788	0.805537
MAPK3	Other symptoms involving abdomen and pelvis	Inverse variance weighted	2	-0.0705005	0.153028	0.645012	0.931927	0.690434	1.25789	0.958338	0.820388
MAPK3	Nonspecific abnormal findings in stool contents	Inverse variance weighted	2	0.0869487	0.14896	0.55942	1.09084	0.814636	1.46069	0.928021	0.365255
MAPK3	Nephritis; nephrosis; renal sclerosis	Inverse variance weighted	2	-0.303358	0.153028	0.0474381	0.738335	0.547007	0.996583	0.571638	0.498136
MAPK3	Glomerulonephritis	Inverse variance weighted	2	-0.272291	0.186164	0.143566	0.761632	0.528785	1.09701	0.775255	0.415272
MAPK3	Chronic glomerulonephritis, NOS	Inverse variance weighted	2	-0.205899	0.202732	0.30981	0.813916	0.547029	1.21101	0.874034	0.673917
MAPK3	Renal failure	Inverse variance weighted	2	-0.148728	0.0819035	0.0693874	0.861804	0.733991	1.01187	0.63918	0.271082
MAPK3	Acute renal failure	Inverse variance weighted	2	-0.260381	0.0909727	0.00420725	0.770758	0.644882	0.921203	0.235305	0.407567
MAPK3	Renal failure NOS	Inverse variance weighted	2	-0.173405	0.157244	0.270125	0.840797	0.617792	1.1443	0.849287	0.595618
MAPK3	Chronic renal failure [CKD]	Inverse variance weighted	2	-0.151288	0.119889	0.206984	0.8596	0.679587	1.0873	0.846734	0.401948
MAPK3	Other disorders of the kidney and ureters	Inverse variance weighted	2	-0.0227814	0.103472	0.825739	0.977476	0.798048	1.19725	0.964788	0.418491
MAPK3	Cyst of kidney, acquired	Inverse variance weighted	2	-0.0482215	0.169596	0.776157	0.952923	0.68343	1.32868	0.964788	0.404565
MAPK3	Stricture/obstruction of ureter	Inverse variance weighted	2	-0.0331398	0.198515	0.867418	0.967403	0.655584	1.42753	0.964788	0.805064
MAPK3	Pyelonephritis	Inverse variance weighted	2	-0.0434333	0.172738	0.801474	0.957496	0.682495	1.34331	0.964788	0.296245
MAPK3	Urinary tract infection	Inverse variance weighted	2	-0.113191	0.100929	0.26208	0.89298	0.732706	1.08831	0.849287	0.0605863
MAPK3	Cystitis and urethritis	Inverse variance weighted	2	-0.178005	0.193289	0.357089	0.836938	0.57301	1.22243	0.87495	0.0832857
MAPK3	Cystitis	Inverse variance weighted	2	-0.185879	0.166205	0.26341	0.830374	0.599511	1.15014	0.849287	0.136422
MAPK3	Chronic cystitis	Inverse variance weighted	2	-0.129255	0.37058	0.727246	0.87875	0.425032	1.81681	0.964788	0.06735
MAPK3	Hematuria	Inverse variance weighted	2	-0.0158163	0.0651767	0.808262	0.984308	0.866267	1.11843	0.964788	0.188943
MAPK3	Urinary calculus	Inverse variance weighted	2	-0.0420968	0.0904453	0.641617	0.958777	0.803025	1.14474	0.958338	0.249622
MAPK3	Calculus of kidney	Inverse variance weighted	2	-0.0586135	0.125222	0.63973	0.943071	0.737825	1.20541	0.958338	0.244259
MAPK3	Calculus of lower urinary tract	Inverse variance weighted	2	-0.182768	0.215083	0.395461	0.832961	0.54644	1.26972	0.904515	0.905032
MAPK3	Calculus of ureter	Inverse variance weighted	2	0.0771647	0.240269	0.748089	1.08022	0.674514	1.72995	0.964788	0.0528747
MAPK3	Renal colic	Inverse variance weighted	2	0.0920018	0.132393	0.48711	1.09637	0.845786	1.42119	0.904515	0.324361
MAPK3	Hydronephrosis	Inverse variance weighted	2	0.227829	0.143939	0.113463	1.25587	0.947156	1.66521	0.716679	0.29151
MAPK3	Other disorders of bladder	Inverse variance weighted	2	0.0382641	0.112848	0.734553	1.03901	0.832836	1.29621	0.964788	0.0689161
MAPK3	Bladder neck obstruction	Inverse variance weighted	2	0.148987	0.209544	0.477081	1.16066	0.769727	1.75013	0.904515	0.124641
MAPK3	Functional disorders of bladder	Inverse variance weighted	2	-0.0284436	0.14896	0.848567	0.971957	0.725854	1.3015	0.964788	0.325274
MAPK3	Other disorders of urethra and urinary tract	Inverse variance weighted	2	0.0511248	0.102452	0.61777	1.05245	0.860983	1.28651	0.955498	0.301985
MAPK3	Urethral stricture (not specified as infectious)	Inverse variance weighted	2	0.0778299	0.120522	0.518426	1.08094	0.853514	1.36896	0.907151	0.244107
MAPK3	Abnormal findings on examination of urine	Inverse variance weighted	2	-0.0457867	0.103317	0.657645	0.955246	0.780135	1.16966	0.958639	0.764341
MAPK3	Other symptoms/disorders or the urinary system	Inverse variance weighted	2	-0.0105786	0.0795977	0.894272	0.989477	0.846547	1.15654	0.964788	0.0802344
MAPK3	Retention of urine	Inverse variance weighted	2	-0.0208383	0.0744657	0.779602	0.979377	0.846376	1.13328	0.964788	0.665309
MAPK3	Dysuria	Inverse variance weighted	2	0.216614	0.173661	0.212272	1.24187	0.883592	1.74541	0.849287	0.601067
MAPK3	Urinary incontinence	Inverse variance weighted	2	-0.0185204	0.0889728	0.835106	0.98165	0.824559	1.16867	0.964788	0.178727
MAPK3	Frequency of urination and polyuria	Inverse variance weighted	2	-0.120921	0.0980415	0.21744	0.886104	0.73119	1.07384	0.849287	0.303024
MAPK3	Other abnormality of urination	Inverse variance weighted	2	0.0239872	0.140518	0.864456	1.02428	0.777689	1.34905	0.964788	0.674086
MAPK3	Other disorders of male genital organs	Inverse variance weighted	2	0.036698	0.115826	0.751366	1.03738	0.826694	1.30176	0.964788	0.660274
MAPK3	Benign mammary dysplasias	Inverse variance weighted	2	0.0413221	0.120038	0.730665	1.04219	0.823697	1.31863	0.964788	0.762283
MAPK3	Cystic mastopathy	Inverse variance weighted	2	0.348785	0.198515	0.0789219	1.41734	0.960498	2.09148	0.657403	0.465365
MAPK3	Benign neoplasm of breast	Inverse variance weighted	2	-0.0378879	0.161312	0.814307	0.962821	0.701833	1.32086	0.964788	0.726246
MAPK3	Other specified benign mammary dysplasias	Inverse variance weighted	2	0.146814	0.255725	0.565893	1.15814	0.70159	1.91178	0.930871	0.260842
MAPK3	Abnormal findings on mammogram or breast exam	Inverse variance weighted	2	0.0851572	0.233901	0.715803	1.08889	0.688466	1.7222	0.964671	0.126392
MAPK3	Lump or mass in breast	Inverse variance weighted	2	0.103357	0.276895	0.708947	1.10889	0.64445	1.90803	0.962897	0.0703828
MAPK3	Breast conditions, congenital or relating to hormones	Inverse variance weighted	2	-0.0425424	0.202577	0.833663	0.95835	0.644299	1.42548	0.964788	0.5627
MAPK3	Hypertrophy of breast (Gynecomastia)	Inverse variance weighted	2	-0.0660382	0.206799	0.749472	0.936095	0.62415	1.40395	0.964788	0.74018
MAPK3	Other nonmalignant breast conditions	Inverse variance weighted	2	0.0639073	0.14896	0.667907	1.06599	0.79608	1.42742	0.958639	0.944702
MAPK3	Inflammatory disease of breast	Inverse variance weighted	2	0.113193	0.227432	0.618694	1.11985	0.717076	1.74885	0.955498	0.87647
MAPK3	Other signs and symptoms in breast	Inverse variance weighted	2	0.0324449	0.227432	0.886561	1.03298	0.66145	1.61319	0.964788	0.585125
MAPK3	Inflammatory diseases of female pelvic organs	Inverse variance weighted	2	-0.171398	0.082671	0.0381482	0.842486	0.716459	0.99068	0.517601	0.734936
MAPK3	Pelvic peritoneal adhesions, female (postoperative) (postinfection)	Inverse variance weighted	2	-0.239133	0.144081	0.0969726	0.78731	0.59361	1.04422	0.6993	0.229445
MAPK3	Pelvic inflammatory disease (PID)	Inverse variance weighted	2	-0.0293787	0.210862	0.889192	0.971049	0.64232	1.46801	0.964788	0.753025
MAPK3	Inflammatory disease of cervix, vagina, and vulva	Inverse variance weighted	2	-0.0466629	0.119889	0.697115	0.954409	0.754541	1.20722	0.962683	0.760869
MAPK3	Cervicitis and endocervicitis	Inverse variance weighted	2	-0.0515289	0.169433	0.761033	0.949776	0.681392	1.32387	0.964788	0.408087
MAPK3	Cyst or abscess of Bartholin's gland	Inverse variance weighted	2	-0.0939518	0.219147	0.66813	0.910327	0.592455	1.39875	0.958639	0.829182
MAPK3	Endometriosis	Inverse variance weighted	2	-0.0788658	0.0992573	0.42687	0.924164	0.760781	1.12263	0.904515	0.506245
MAPK3	Genital prolapse	Inverse variance weighted	2	-0.0798934	0.0580709	0.168887	0.923215	0.823895	1.03451	0.806332	0.315863
MAPK3	Prolapse of vaginal walls	Inverse variance weighted	2	-0.0365869	0.0703384	0.602956	0.964074	0.839919	1.10658	0.946121	0.807547
MAPK3	Uterine/Uterovaginal prolapse	Inverse variance weighted	2	-0.113331	0.122466	0.354754	0.892855	0.702322	1.13508	0.87495	0.138814
MAPK3	Prolapse of vaginal vault after hysterectomy	Inverse variance weighted	2	0.44297	0.410171	0.280159	1.55732	0.697003	3.47956	0.849657	0.121151
MAPK3	Vaginal enterocele, congenital or acquired	Inverse variance weighted	2	0.0599605	0.231651	0.795759	1.06179	0.674303	1.67196	0.964788	0.617543
MAPK3	Noninflammatory female genital disorders	Inverse variance weighted	2	-0.00931088	0.0661663	0.888092	0.990732	0.870231	1.12792	0.964788	0.912578
MAPK3	Noninflammatory disorders of ovary, fallopian tube, and broad ligament	Inverse variance weighted	2	0.158223	0.223367	0.478725	1.17143	0.756104	1.81489	0.904515	0.783946
MAPK3	Disorders of uterus, NEC	Inverse variance weighted	2	0.0321509	0.103472	0.756012	1.03267	0.843113	1.26485	0.964788	0.751612
MAPK3	Noninflammatory disorders of cervix	Inverse variance weighted	2	-0.0435538	0.115826	0.706895	0.957381	0.762943	1.20137	0.962897	0.327017
MAPK3	Noninflammatory disorders of vagina	Inverse variance weighted	2	0.0098277	0.144744	0.945867	1.00988	0.760431	1.34115	0.977064	0.493646
MAPK3	Noninflammatory disorders of vulva and perineum	Inverse variance weighted	2	-0.333509	0.307274	0.277754	0.716406	0.392285	1.30833	0.849657	0.0631635
MAPK3	Endometrial hyperplasia	Inverse variance weighted	2	0.237628	0.17788	0.181586	1.26824	0.894923	1.79728	0.813096	0.595085
MAPK3	Polyp of female genital organs	Inverse variance weighted	2	0.0164038	0.0620075	0.79136	1.01654	0.900207	1.1479	0.964788	0.64473
MAPK3	Polyp of corpus uteri	Inverse variance weighted	2	0.0664476	0.0702927	0.344507	1.0687	0.931158	1.22657	0.87495	0.681466
MAPK3	Mucous polyp of cervix	Inverse variance weighted	2	-0.07316	0.103472	0.479534	0.929452	0.75884	1.13842	0.904515	0.864288
MAPK3	Hypertrophy of female genital organs	Inverse variance weighted	2	-0.136357	0.169596	0.421392	0.872531	0.625774	1.21659	0.904515	0.66393
MAPK3	Symptoms involving female genital tract	Inverse variance weighted	2	0.121717	0.214921	0.571166	1.12943	0.741169	1.7211	0.933659	0.653532
MAPK3	stress incontinence, female	Inverse variance weighted	2	-0.0143274	0.105017	0.891482	0.985775	0.802389	1.21107	0.964788	0.18156
MAPK3	Pain and other symptoms associated with female genital organs	Inverse variance weighted	2	-0.0823999	0.115657	0.476185	0.920904	0.734117	1.15522	0.904515	0.567113
MAPK3	Dyspareunia	Inverse variance weighted	2	0.0953568	0.177719	0.591573	1.10005	0.776489	1.55844	0.941074	0.406883
MAPK3	Disorders of menstruation and other abnormal bleeding from female genital tract	Inverse variance weighted	2	0.0318984	0.065578	0.626671	1.03241	0.907888	1.17402	0.958338	0.186511
MAPK3	Irregular menstrual cycle/bleeding	Inverse variance weighted	2	0.0803557	0.0716801	0.262274	1.08367	0.941635	1.24713	0.849287	0.18251
MAPK3	Excessive or frequent menstruation	Inverse variance weighted	2	-0.0297332	0.0620692	0.631916	0.970705	0.859513	1.09628	0.958338	0.440426
MAPK3	Irregular menstrual cycle	Inverse variance weighted	2	0.287383	0.136459	0.035204	1.33293	1.02012	1.74167	0.517601	0.509127
MAPK3	Irregular menstrual bleeding	Inverse variance weighted	2	0.0605101	0.11031	0.583319	1.06238	0.855817	1.31879	0.938684	0.266414
MAPK3	Dysmenorrhea	Inverse variance weighted	2	-0.0964815	0.144744	0.505048	0.908027	0.683739	1.20589	0.906133	0.849741
MAPK3	Infertility, female	Inverse variance weighted	2	-0.125212	0.169433	0.459903	0.88231	0.63299	1.22983	0.904515	0.374845
MAPK3	Menopausal and postmenopausal disorders	Inverse variance weighted	2	0.0979152	0.0620239	0.114412	1.10287	0.976626	1.24543	0.716679	0.460478
MAPK3	Postmenopausal bleeding	Inverse variance weighted	2	0.0809598	0.0743636	0.276285	1.08433	0.937262	1.25447	0.849657	0.260944
MAPK3	Postmenopausal atrophic vaginitis	Inverse variance weighted	2	0.406254	0.181945	0.0255599	1.50118	1.05089	2.14441	0.50536	0.652916
MAPK3	Ovarian cyst	Inverse variance weighted	2	-0.112387	0.0909565	0.216602	0.893698	0.747768	1.06811	0.849287	0.718513
MAPK3	Miscarriage; stillbirth	Inverse variance weighted	2	0.0646202	0.109595	0.555441	1.06675	0.860548	1.32237	0.928021	0.228318
MAPK3	Missed abortion/Hydatidiform mole	Inverse variance weighted	2	0.29089	0.181945	0.109871	1.33762	0.93639	1.91076	0.716679	0.574309
MAPK3	Hemorrhage during pregnancy; childbirth and postpartum	Inverse variance weighted	2	-0.0733373	0.144744	0.612386	0.929287	0.699748	1.23412	0.953278	0.731977
MAPK3	Antepartum hemorrhage, abruptio placentae, and placenta previa	Inverse variance weighted	2	0.00437195	0.463124	0.992468	1.00438	0.40521	2.48953	0.996285	0.0280679
MAPK3	Placenta previa and abruptio placenta	Inverse variance weighted	2	-0.128066	0.173661	0.460847	0.879795	0.625977	1.23653	0.904515	0.342782
MAPK3	Early or threatened labor; hemorrhage in early pregnancy	Inverse variance weighted	2	0.145982	0.132232	0.269599	1.15718	0.892979	1.49954	0.849287	0.998533
MAPK3	Early onset of delivery	Inverse variance weighted	2	0.366535	0.248219	0.139767	1.44273	0.886944	2.34678	0.770257	0.810345
MAPK3	Hemorrhage in early pregnancy	Inverse variance weighted	2	0.183994	0.241042	0.445266	1.20201	0.749427	1.92791	0.904515	0.195015
MAPK3	Hypertension complicating pregnancy, childbirth, and the puerperium	Inverse variance weighted	2	-0.0358331	0.186164	0.847366	0.964801	0.669841	1.38965	0.964788	0.974017
MAPK3	Late pregnancy and failed induction	Inverse variance weighted	2	-0.0315834	0.237333	0.894133	0.96891	0.608502	1.54278	0.964788	0.182129
MAPK3	Other complications of pregnancy NEC	Inverse variance weighted	2	0.0592172	0.132393	0.654671	1.06101	0.818507	1.37535	0.958639	0.593611
MAPK3	Normal delivery	Inverse variance weighted	2	0.258172	0.144744	0.0744802	1.29456	0.974798	1.71922	0.647978	0.847951
MAPK3	Malposition and malpresentation of fetus or obstruction	Inverse variance weighted	2	0.134418	0.290949	0.644082	1.14387	0.64672	2.02319	0.958338	0.0572659
MAPK3	Problems associated with amniotic cavity and membranes	Inverse variance weighted	2	0.161505	0.251617	0.520959	1.17528	0.717728	1.92452	0.907151	0.128487
MAPK3	Known or suspected fetal abnormality affecting management of mother	Inverse variance weighted	2	0.110272	0.0992573	0.266582	1.11658	0.919181	1.35638	0.849287	0.890994
MAPK3	Fetal distress and abnormal forces of labor	Inverse variance weighted	2	0.0650953	0.136459	0.63334	1.06726	0.816797	1.39453	0.958338	0.890216
MAPK3	Umbilical cord complications during labor and delivery	Inverse variance weighted	2	-0.191859	0.264787	0.46871	0.825423	0.491231	1.38697	0.904515	0.714252
MAPK3	Obstetrical/birth trauma	Inverse variance weighted	2	-0.0154366	0.0950303	0.870961	0.984682	0.817343	1.18628	0.964788	0.974969
MAPK3	Complications of labor and delivery NEC	Inverse variance weighted	2	0.0387504	0.179543	0.829122	1.03951	0.731138	1.47795	0.964788	0.161282
MAPK3	Superficial cellulitis and abscess	Inverse variance weighted	2	-0.088753	0.0703384	0.207021	0.915072	0.797227	1.05034	0.846734	0.427745
MAPK3	Cellulitis and abscess of fingers/toes	Inverse variance weighted	2	0.191892	0.283624	0.498677	1.21154	0.694884	2.11234	0.904515	0.260921
MAPK3	Cellulitis and abscess of face/neck	Inverse variance weighted	2	-0.173117	0.326656	0.596134	0.841039	0.443365	1.59541	0.941074	0.217064
MAPK3	Cellulitis and abscess of arm/hand	Inverse variance weighted	2	-0.111142	0.0827196	0.179076	0.894811	0.760885	1.05231	0.813096	0.367567
MAPK3	Cellulitis and abscess of leg, except foot	Inverse variance weighted	2	-0.112653	0.0946857	0.23414	0.89346	0.742125	1.07566	0.849287	0.252351
MAPK3	Cellulitis and abscess of foot, toe	Inverse variance weighted	2	-0.105159	0.0882544	0.233441	0.900182	0.757193	1.07017	0.849287	0.286012
MAPK3	Cellulitis and abscess of trunk	Inverse variance weighted	2	-0.233545	0.248063	0.346462	0.791722	0.486875	1.28744	0.87495	0.381823
MAPK3	Other local infections of skin and subcutaneous tissue	Inverse variance weighted	2	-0.0585947	0.276764	0.83233	0.943089	0.548235	1.62233	0.964788	0.0942193
MAPK3	Carbuncle and furuncle	Inverse variance weighted	2	0.0276126	0.128174	0.829432	1.028	0.799628	1.32159	0.964788	0.756519
MAPK3	Pilonidal cyst	Inverse variance weighted	2	0.0499386	0.379247	0.895239	1.05121	0.499881	2.2106	0.964788	0.132776
MAPK3	Symptoms affecting skin	Inverse variance weighted	2	0.0394534	0.256503	0.877757	1.04024	0.629209	1.71978	0.964788	0.974325
MAPK3	Rash and other nonspecific skin eruption	Inverse variance weighted	2	0.0113898	0.132232	0.931359	1.01145	0.780528	1.3107	0.973226	0.647829
MAPK3	Disturbance of skin sensation	Inverse variance weighted	2	-0.0820385	0.111603	0.462285	0.921237	0.74024	1.14649	0.904515	0.522981
MAPK3	Disorder of skin and subcutaneous tissue NOS	Inverse variance weighted	2	-0.00781403	0.0786076	0.920816	0.992216	0.850539	1.15749	0.966487	0.91103
MAPK3	Dyschromia and Vitiligo	Inverse variance weighted	2	-0.144691	0.229435	0.528275	0.865289	0.551902	1.35663	0.909097	0.227781
MAPK3	Other dyschromia	Inverse variance weighted	2	-0.129364	0.215083	0.547532	0.878654	0.576415	1.33937	0.919995	0.769147
MAPK3	Erythematous conditions	Inverse variance weighted	2	-0.262637	0.12673	0.0382271	0.769021	0.599879	0.985855	0.517601	0.3072
MAPK3	Prurigo and Lichen	Inverse variance weighted	2	-0.298802	0.215083	0.16476	0.741707	0.486575	1.13061	0.800331	0.518848
MAPK3	Psoriasis and related disorders	Inverse variance weighted	2	-0.325849	0.128174	0.0110146	0.721914	0.561541	0.928089	0.417308	0.979551
MAPK3	Psoriasis	Inverse variance weighted	2	-0.33434	0.128174	0.0090945	0.71581	0.556793	0.920242	0.395611	0.78241
MAPK3	Psoriasis vulgaris	Inverse variance weighted	2	-0.346088	0.148804	0.0200298	0.70745	0.528483	0.947024	0.462134	0.993002
MAPK3	Psoriatic arthropathy	Inverse variance weighted	2	-0.43951	0.227432	0.0532989	0.644352	0.4126	1.00628	0.579626	0.383366
MAPK3	Sarcoidosis	Inverse variance weighted	2	0.146688	0.542553	0.786878	1.15799	0.39983	3.35379	0.964788	0.0373262
MAPK3	Pruritus and related conditions	Inverse variance weighted	2	0.170522	0.215083	0.427883	1.18592	0.777991	1.80775	0.904515	0.366613
MAPK3	Other hypertrophic and atrophic conditions of skin	Inverse variance weighted	2	-0.0800099	0.0868912	0.357152	0.923107	0.778554	1.0945	0.87495	0.49727
MAPK3	Scar conditions and fibrosis of skin	Inverse variance weighted	2	-0.0982113	0.12411	0.428753	0.906457	0.710728	1.15609	0.904515	0.706382
MAPK3	Degenerative skin conditions and other dermatoses	Inverse variance weighted	2	-0.0643114	0.0827196	0.436886	0.937713	0.797366	1.10276	0.904515	0.823328
MAPK3	Actinic keratosis	Inverse variance weighted	2	-0.0592618	0.147628	0.688106	0.94246	0.705667	1.25871	0.958777	0.218184
MAPK3	Seborrheic keratosis	Inverse variance weighted	2	-0.109521	0.107542	0.308483	0.896263	0.725929	1.10656	0.874034	0.337738
MAPK3	Diseases of nail, NOS	Inverse variance weighted	2	0.28557	0.402953	0.478514	1.33052	0.603978	2.93104	0.904515	0.205897
MAPK3	Ingrowing nail	Inverse variance weighted	2	-0.300925	0.252954	0.234187	0.740133	0.450807	1.21515	0.849287	0.193298
MAPK3	Diseases of hair and hair follicles	Inverse variance weighted	2	-0.0591919	0.123042	0.630467	0.942526	0.740555	1.19958	0.958338	0.137034
MAPK3	Disorders of sweat glands	Inverse variance weighted	2	0.182114	0.401092	0.649797	1.19975	0.546606	2.63334	0.958595	0.855323
MAPK3	Hyperhidrosis	Inverse variance weighted	2	-0.351296	0.313918	0.26311	0.703775	0.380383	1.30211	0.849287	0.205985
MAPK3	Diseases of sebaceous glands	Inverse variance weighted	2	-0.0800574	0.0904743	0.376231	0.923063	0.773069	1.10216	0.883084	0.171703
MAPK3	Sebaceous cyst	Inverse variance weighted	2	-0.0630206	0.0906849	0.487093	0.938924	0.786028	1.12156	0.904515	0.170512
MAPK3	Chronic ulcer of skin	Inverse variance weighted	2	-0.128263	0.136459	0.347251	0.879622	0.673194	1.14935	0.87495	0.864748
MAPK3	Decubitus ulcer	Inverse variance weighted	2	-0.169098	0.202577	0.403866	0.844426	0.567708	1.25602	0.904515	0.324901
MAPK3	Diffuse diseases of connective tissue	Inverse variance weighted	2	-0.216804	0.163775	0.185574	0.805088	0.58403	1.10982	0.820928	0.113467
MAPK3	Sicca syndrome	Inverse variance weighted	2	-0.31852	0.353199	0.367156	0.727225	0.363932	1.45317	0.8815	0.181983
MAPK3	Unspecified diffuse connective tissue disease	Inverse variance weighted	2	-0.208847	0.161374	0.195602	0.811519	0.591473	1.11343	0.840132	0.163545
MAPK3	Osteomyelitis, periostitis, and other infections involving bone	Inverse variance weighted	2	-0.571006	0.244001	0.0192745	0.564957	0.350201	0.911409	0.462134	0.376179
MAPK3	Osteomyelitis	Inverse variance weighted	2	-0.563218	0.256348	0.0280147	0.569374	0.3445	0.941035	0.50536	0.544922
MAPK3	Rheumatoid arthritis and other inflammatory polyarthropathies	Inverse variance weighted	2	-0.357153	0.0868767	3.94e-05	0.699666	0.590119	0.829548	0.0308422	0.88544
MAPK3	Rheumatoid arthritis	Inverse variance weighted	2	-0.353041	0.0909727	0.000104139	0.702548	0.587812	0.83968	0.0407704	0.636792
MAPK3	Other inflammatory spondylopathies	Inverse variance weighted	2	-0.365959	0.217963	0.093153	0.693531	0.45241	1.06316	0.6993	0.143405
MAPK3	Ankylosing spondylitis	Inverse variance weighted	2	-0.323554	0.394637	0.412286	0.723573	0.333857	1.56821	0.904515	0.105801
MAPK3	Other arthropathies	Inverse variance weighted	2	-0.113913	0.0343258	0.000904774	0.892336	0.834276	0.954436	0.101205	0.524298
MAPK3	Unspecified polyarthropathy or polyarthritis	Inverse variance weighted	2	-0.138546	0.265647	0.601989	0.870623	0.517258	1.46539	0.946121	0.0101353
MAPK3	Unspecified monoarthritis	Inverse variance weighted	2	-0.153518	0.0496582	0.00199157	0.857686	0.778141	0.945362	0.141764	0.600019
MAPK3	Arthropathy NOS	Inverse variance weighted	2	-0.107453	0.0347477	0.00198567	0.898119	0.838989	0.961417	0.141764	0.823101
MAPK3	Polymyalgia Rheumatica	Inverse variance weighted	2	-0.243104	0.264246	0.357579	0.78419	0.467186	1.31629	0.87495	0.137404
MAPK3	Spinal stenosis	Inverse variance weighted	2	-0.186668	0.133966	0.163501	0.829719	0.638112	1.07886	0.800331	0.177116
MAPK3	Spondylosis and allied disorders	Inverse variance weighted	2	0.0128732	0.136433	0.924827	1.01296	0.775276	1.3235	0.968101	0.0522666
MAPK3	Spondylosis without myelopathy	Inverse variance weighted	2	0.108063	0.122531	0.37782	1.11412	0.876255	1.41655	0.883084	0.158275
MAPK3	Intervertebral disc disorders	Inverse variance weighted	2	0.00917417	0.0661663	0.889724	1.00922	0.886467	1.14896	0.964788	0.602714
MAPK3	Displacement of intervertebral disc	Inverse variance weighted	2	0.0113039	0.264633	0.965928	1.01137	0.602073	1.69891	0.988519	0.622152
MAPK3	Degeneration of intervertebral disc	Inverse variance weighted	2	-0.0852048	0.145931	0.559308	0.918324	0.689885	1.22241	0.928021	0.207698
MAPK3	Other and unspecified disc disorder	Inverse variance weighted	2	0.0705246	0.0909727	0.438205	1.07307	0.897823	1.28253	0.904515	0.472129
MAPK3	Other disorders of cervical region	Inverse variance weighted	2	-0.116834	0.264633	0.658854	0.889732	0.529662	1.49458	0.958639	0.48005
MAPK3	Other and unspecified disorders of back	Inverse variance weighted	2	-0.0507346	0.220175	0.817759	0.950531	0.617376	1.46347	0.964788	0.0963053
MAPK3	Other unspecified back disorders	Inverse variance weighted	2	-0.0609361	0.14896	0.682484	0.940883	0.702648	1.25989	0.958777	0.602259
MAPK3	Peripheral enthesopathies and allied syndromes	Inverse variance weighted	2	-0.103408	0.0496582	0.0373056	0.901759	0.818126	0.99394	0.517601	0.42551
MAPK3	Enthesopathy	Inverse variance weighted	2	-0.14986	0.0620548	0.015737	0.860829	0.762245	0.972162	0.462134	0.967599
MAPK3	Bursitis	Inverse variance weighted	2	-0.295189	0.206799	0.153459	0.744391	0.49633	1.11643	0.799019	0.620262
MAPK3	Other disorders of synovium, tendon, and bursa	Inverse variance weighted	2	-0.0460821	0.0703238	0.512284	0.954964	0.832005	1.09609	0.907151	0.330098
MAPK3	Synovitis and tenosynovitis	Inverse variance weighted	2	-0.129813	0.115826	0.262389	0.87826	0.699891	1.10209	0.849287	0.560156
MAPK3	Ganglion and cyst of synovium, tendon, and bursa	Inverse variance weighted	2	0.00993517	0.136894	0.942144	1.00998	0.772304	1.32081	0.976089	0.20304
MAPK3	Rupture of synovium	Inverse variance weighted	2	0.099894	0.248219	0.687358	1.10505	0.679352	1.79751	0.958777	0.693189
MAPK3	Disorders of muscle, ligament, and fascia	Inverse variance weighted	2	0.0925054	0.103317	0.370598	1.09692	0.895837	1.34314	0.882008	0.959516
MAPK3	Fasciitis	Inverse variance weighted	2	0.0518066	0.0992573	0.601711	1.05317	0.866981	1.27935	0.946121	0.894529
MAPK3	Contracture of palmar fascia [Dupuytren's disease]	Inverse variance weighted	2	0.102444	0.103472	0.322141	1.10788	0.904511	1.35696	0.87495	0.859428
MAPK3	Other disorders of soft tissues	Inverse variance weighted	2	-0.0595425	0.117231	0.611518	0.942196	0.748776	1.18558	0.953278	0.135721
MAPK3	Rheumatism, unspecified and fibrositis	Inverse variance weighted	2	-0.0523028	0.390772	0.893525	0.949041	0.441218	2.04135	0.964788	0.0399555
MAPK3	Other disorders of bone and cartilage	Inverse variance weighted	2	-0.0700972	0.144744	0.628184	0.932303	0.702019	1.23813	0.958338	0.795017
MAPK3	Aseptic necrosis of bone	Inverse variance weighted	2	-0.821389	0.26057	0.00162	0.43982	0.263921	0.732954	0.14094	0.705647
MAPK3	Malunion and nonunion of fracture	Inverse variance weighted	2	-0.0244734	0.501277	0.961061	0.975824	0.365322	2.60656	0.987306	0.00389511
MAPK3	Acquired foot deformities	Inverse variance weighted	2	-0.101415	0.0620548	0.102199	0.903558	0.800081	1.02042	0.6993	0.721253
MAPK3	Acquired toe deformities	Inverse variance weighted	2	-0.157926	0.0868462	0.0689946	0.853913	0.720259	1.01237	0.63918	0.958148
MAPK3	Hammer toe (acquired)	Inverse variance weighted	2	-0.10494	0.146836	0.474812	0.900379	0.675205	1.20065	0.904515	0.296041
MAPK3	Hallux rigidus	Inverse variance weighted	2	-0.0539799	0.153028	0.72428	0.947451	0.701935	1.27884	0.964788	0.544479
MAPK3	Hallux valgus (Bunion)	Inverse variance weighted	2	-0.114587	0.113252	0.31164	0.891734	0.714222	1.11337	0.874034	0.128294
MAPK3	Other acquired deformities of limbs	Inverse variance weighted	2	-0.0454468	0.14896	0.760295	0.95557	0.713617	1.27956	0.964788	0.809639
MAPK3	Curvature of spine	Inverse variance weighted	2	-0.130676	0.181945	0.472624	0.877502	0.61429	1.2535	0.904515	0.907529
MAPK3	Kyphoscoliosis and scoliosis	Inverse variance weighted	2	-0.136802	0.186164	0.462433	0.872143	0.60551	1.25619	0.904515	0.630801
MAPK3	Other acquired musculoskeletal deformity	Inverse variance weighted	2	0.0870313	0.136459	0.523615	1.09093	0.834912	1.42545	0.907151	0.512711
MAPK3	Acquired spondylolisthesis	Inverse variance weighted	2	0.124126	0.153028	0.417288	1.13216	0.838779	1.52816	0.904515	0.717715
MAPK3	Osteoarthrosis	Inverse variance weighted	2	-0.0643381	0.0495829	0.194429	0.937688	0.850849	1.03339	0.840132	0.202146
MAPK3	Osteoarthritis; localized	Inverse variance weighted	2	-0.120269	0.0495957	0.0153093	0.886682	0.804547	0.977203	0.462134	0.916406
MAPK3	Osteoarthrosis, localized, primary	Inverse variance weighted	2	-0.143169	0.0661663	0.0304815	0.866608	0.761203	0.986607	0.50536	0.532619
MAPK3	Osteoarthrosis, generalized	Inverse variance weighted	2	-0.145118	0.248219	0.558793	0.864921	0.531726	1.4069	0.928021	0.586235
MAPK3	Osteoarthrosis NOS	Inverse variance weighted	2	-0.00312827	0.132314	0.981138	0.996877	0.769154	1.29202	0.99371	0.0222179
MAPK3	Symptoms and disorders of the joints	Inverse variance weighted	2	0.0378481	0.260258	0.884375	1.03857	0.623592	1.72971	0.964788	0.0117681
MAPK3	Stiffness of joint	Inverse variance weighted	2	-0.115482	0.261469	0.658732	0.890937	0.533678	1.48735	0.958639	0.283904
MAPK3	Joint effusions	Inverse variance weighted	2	0.208418	0.161312	0.196353	1.23173	0.897848	1.68977	0.840132	0.700458
MAPK3	Derangement of joint, non-traumatic	Inverse variance weighted	2	-0.124502	0.154438	0.420148	0.882936	0.652333	1.19506	0.904515	0.182413
MAPK3	Other derangement of joint	Inverse variance weighted	2	-0.212156	0.182746	0.24567	0.808839	0.565334	1.15723	0.849287	0.180505
MAPK3	Osteoporosis, osteopenia and pathological fracture	Inverse variance weighted	2	0.0291865	0.0703238	0.67812	1.02962	0.897046	1.18178	0.958777	0.616332
MAPK3	Osteoporosis	Inverse variance weighted	2	-0.00228393	0.0854111	0.978667	0.997719	0.843927	1.17954	0.99371	0.276954
MAPK3	Osteoporosis NOS	Inverse variance weighted	2	-0.0519545	0.0838325	0.535428	0.949372	0.805521	1.11891	0.909266	0.310843
MAPK3	Other specified osteoporosis	Inverse variance weighted	2	-0.0436293	0.374891	0.907353	0.957309	0.459133	1.99602	0.964788	0.150225
MAPK3	Pathologic fracture	Inverse variance weighted	2	0.462081	0.264633	0.0807901	1.58737	0.944972	2.66649	0.66588	0.928695
MAPK3	Osteopenia or other disorder of bone and cartilage	Inverse variance weighted	2	0.203915	0.213053	0.338511	1.22619	0.807616	1.86172	0.87495	0.312309
MAPK3	Pain in joint	Inverse variance weighted	2	-0.00742141	0.0702763	0.915897	0.992606	0.864881	1.13919	0.965205	0.331836
MAPK3	Cardiac and circulatory congenital anomalies	Inverse variance weighted	2	-0.2018	0.171282	0.238727	0.817259	0.5842	1.14329	0.849287	0.139197
MAPK3	Cardiac congenital anomalies	Inverse variance weighted	2	-0.16491	0.20101	0.411986	0.84797	0.571843	1.25743	0.904515	0.0936131
MAPK3	Cardiac shunt/ heart septal defect	Inverse variance weighted	2	0.0983727	0.248219	0.691873	1.10337	0.67832	1.79478	0.960526	0.484011
MAPK3	Congenital anomalies of great vessels	Inverse variance weighted	2	-0.239669	0.208426	0.250184	0.786888	0.522995	1.18394	0.849287	0.138449
MAPK3	Digestive congenital anomalies	Inverse variance weighted	2	0.461355	0.231651	0.0464156	1.58622	1.00735	2.49775	0.571638	0.935613
MAPK3	Genitourinary congenital anomalies	Inverse variance weighted	2	0.0613289	0.198787	0.75769	1.06325	0.720151	1.56981	0.964788	0.193935
MAPK3	Congenital anomalies of genital organs	Inverse variance weighted	2	-0.17192	0.313028	0.582858	0.842046	0.455912	1.55522	0.938684	0.176305
MAPK3	Congenital anomalies of urinary system	Inverse variance weighted	2	0.196799	0.206799	0.341277	1.2175	0.811779	1.82599	0.87495	0.780123
MAPK3	Other congenital musculoskeletal anomalies	Inverse variance weighted	2	0.0358668	0.248219	0.885108	1.03652	0.637219	1.68603	0.964788	0.776623
MAPK3	Back pain	Inverse variance weighted	2	-0.123836	0.0579128	0.0324907	0.883525	0.788719	0.989726	0.50536	0.861669
MAPK3	Cervicalgia	Inverse variance weighted	2	-0.171895	0.150604	0.253716	0.842068	0.62683	1.13121	0.849287	0.298112
MAPK3	Sciatica	Inverse variance weighted	2	-0.233946	0.253945	0.356921	0.791404	0.481101	1.30185	0.87495	0.0407432
MAPK3	Neuralgia, neuritis, and radiculitis NOS	Inverse variance weighted	2	-0.0340299	0.17788	0.848285	0.966543	0.682034	1.36973	0.964788	0.781698
MAPK3	Myalgia and myositis unspecified	Inverse variance weighted	2	-0.0506351	0.239935	0.832859	0.950625	0.593981	1.52141	0.964788	0.646934
MAPK3	Musculoskeletal symptoms referable to limbs	Inverse variance weighted	2	-0.0305895	0.304317	0.919933	0.969874	0.534165	1.76098	0.966487	0.14114
MAPK3	Swelling of limb	Inverse variance weighted	2	-0.0549046	0.118661	0.643579	0.946575	0.750151	1.19443	0.958338	0.192031
MAPK3	Symptoms of the muscles	Inverse variance weighted	2	-0.319764	0.235716	0.174921	0.726321	0.457596	1.15285	0.813096	0.452907
MAPK3	Pain in limb	Inverse variance weighted	2	-0.0303279	0.0785615	0.699467	0.970127	0.831679	1.13162	0.962897	0.791039
MAPK3	Symptoms involving nervous and musculoskeletal systems	Inverse variance weighted	2	-0.0968475	0.140677	0.491176	0.907694	0.688959	1.19588	0.904515	0.681618
MAPK3	Symptoms involving skin and other integumentary tissue	Inverse variance weighted	2	-0.093534	0.141859	0.509674	0.910707	0.689646	1.20263	0.907151	0.982585
MAPK3	Edema	Inverse variance weighted	2	-0.0199505	0.14896	0.893457	0.980247	0.732045	1.3126	0.964788	0.681959
MAPK3	Fever of unknown origin	Inverse variance weighted	2	0.0222574	0.0951886	0.815121	1.02251	0.848477	1.23223	0.964788	0.327908
MAPK3	Abdominal pain	Inverse variance weighted	2	0.0490852	0.0322625	0.128151	1.05031	0.98595	1.11887	0.732425	0.451838
MAPK3	Syncope and collapse	Inverse variance weighted	2	0.0504772	0.0661502	0.445422	1.05177	0.923876	1.19737	0.904515	0.607496
MAPK3	Nausea and vomiting	Inverse variance weighted	2	-0.0743246	0.0675119	0.270935	0.92837	0.813306	1.05971	0.849287	0.24346
MAPK3	Nonspecific findings on examination of blood	Inverse variance weighted	2	-0.234039	0.941246	0.803633	0.791331	0.12507	5.00683	0.964788	0.0578837
MAPK3	Other abnormal blood chemistry	Inverse variance weighted	2	-0.0301777	0.0785615	0.700883	0.970273	0.831804	1.13179	0.962897	0.957838
MAPK3	Gangrene	Inverse variance weighted	2	-0.17188	0.379089	0.650259	0.84208	0.400559	1.77027	0.958595	0.139431
MAPK3	Nonspecific abnormal findings on radiological and other examination of musculoskeletal system	Inverse variance weighted	2	-0.44315	0.650325	0.4956	0.642011	0.179463	2.29673	0.904515	0.226217
MAPK3	Nonspecific abnormal findings on radiological and other examination of other intrathoracic organs (echocardiogram, etc)	Inverse variance weighted	2	0.053227	0.252285	0.832903	1.05467	0.64323	1.72928	0.964788	0.779402
MAPK3	Malaise and fatigue	Inverse variance weighted	2	0.0141028	0.103472	0.891588	1.0142	0.828033	1.24223	0.964788	0.614585
MAPK3	Chronic fatigue syndrome	Inverse variance weighted	2	-0.15829	0.248219	0.523668	0.853603	0.524768	1.38849	0.907151	0.362104
MAPK3	Fracture of lower limb	Inverse variance weighted	2	-0.0279023	0.0744189	0.707708	0.972483	0.840496	1.1252	0.962897	0.831671
MAPK3	Fracture of neck of femur	Inverse variance weighted	2	-0.128897	0.140677	0.359528	0.879064	0.667228	1.15816	0.87698	0.981059
MAPK3	Fracture of tibia and fibula	Inverse variance weighted	2	0.0808869	0.132232	0.540733	1.08425	0.836702	1.40503	0.912486	0.714236
MAPK3	Fracture of patella	Inverse variance weighted	2	-0.197226	0.219147	0.368136	0.821005	0.534324	1.2615	0.8815	0.968867
MAPK3	Fracture of ankle and foot	Inverse variance weighted	2	0.106875	0.128174	0.40438	1.11279	0.865588	1.4306	0.904515	0.413098
MAPK3	Fracture of foot	Inverse variance weighted	2	0.235589	0.140677	0.0939974	1.26565	0.960657	1.66748	0.6993	0.903187
MAPK3	Fracture of pelvis	Inverse variance weighted	2	0.15804	0.223367	0.479233	1.17121	0.755966	1.81455	0.904515	0.657177
MAPK3	Fracture of upper limb	Inverse variance weighted	2	-0.0621346	0.0661966	0.347917	0.939756	0.825406	1.06995	0.87495	0.958752
MAPK3	Fracture of humerus	Inverse variance weighted	2	-0.205784	0.144744	0.15511	0.814009	0.612944	1.08103	0.799019	0.613816
MAPK3	Fracture of radius and ulna	Inverse variance weighted	2	-0.0639269	0.0868138	0.461507	0.938074	0.791297	1.11208	0.904515	0.552664
MAPK3	Fracture of clavicle or scapula	Inverse variance weighted	2	0.174128	0.153028	0.255171	1.19021	0.881785	1.60651	0.849287	0.501212
MAPK3	Fracture of hand or wrist	Inverse variance weighted	2	0.0730142	0.148302	0.622484	1.07575	0.8044	1.43862	0.958338	0.151782
MAPK3	Fracture of vertebral column without mention of spinal cord injury	Inverse variance weighted	2	-0.166759	0.165375	0.313279	0.846404	0.612079	1.17044	0.874034	0.451591
MAPK3	Fracture of ribs	Inverse variance weighted	2	-0.179893	0.215083	0.402936	0.83536	0.548013	1.27337	0.904515	0.386192
MAPK3	Fracture of unspecified bones	Inverse variance weighted	2	0.189492	0.344384	0.582158	1.20864	0.615389	2.37378	0.938684	0.0420962
MAPK3	Intracranial hemorrhage (injury)	Inverse variance weighted	2	0.0211922	0.282573	0.940217	1.02142	0.587046	1.77719	0.976089	0.285614
MAPK3	Skull and face fracture and other intercranial injury	Inverse variance weighted	2	0.0384448	0.146055	0.79238	1.03919	0.780498	1.38363	0.964788	0.190636
MAPK3	Torus fracture	Inverse variance weighted	2	0.0706944	0.148804	0.634728	1.07325	0.801747	1.4367	0.958338	0.828735
MAPK3	Dislocation	Inverse variance weighted	2	0.255618	0.184424	0.165738	1.29126	0.899556	1.85352	0.800331	0.163619
MAPK3	Internal derangement of knee	Inverse variance weighted	2	-0.118316	0.0496438	0.0171581	0.888415	0.806043	0.979205	0.462134	0.379783
MAPK3	Traumatic arthropathy	Inverse variance weighted	2	-0.468992	0.264633	0.0763556	0.625632	0.372442	1.05094	0.649852	0.776184
MAPK3	Hemorrhage or hematoma complicating a procedure	Inverse variance weighted	2	-0.0572424	0.0827347	0.489013	0.944365	0.802998	1.11062	0.904515	0.780768
MAPK3	Complication of colostomy or enterostomy	Inverse variance weighted	2	-0.0824575	0.272918	0.762551	0.920851	0.539357	1.57218	0.964788	0.887661
MAPK3	Complications of cardiac/vascular device, implant, and graft	Inverse variance weighted	2	0.0603566	0.140677	0.667891	1.06222	0.806243	1.39946	0.958639	0.41702
MAPK3	Mechanical complication of unspecified genitourinary device, implant, and graft	Inverse variance weighted	2	-0.110009	0.173661	0.526425	0.895826	0.637384	1.25906	0.90791	0.40738
MAPK3	Complication of internal orthopedic device	Inverse variance weighted	2	-0.0634079	0.107542	0.55545	0.938561	0.760188	1.15879	0.928021	0.408997
MAPK3	Complication due to other implant and internal device	Inverse variance weighted	2	-0.0024641	0.244379	0.991955	0.997539	0.617888	1.61046	0.996285	0.0230613
MAPK3	Open wounds of head; neck; and trunk	Inverse variance weighted	2	-0.0405861	0.103317	0.694445	0.960226	0.784203	1.17576	0.96239	0.613156
MAPK3	Other open wound of head and face	Inverse variance weighted	2	-0.026764	0.165303	0.871378	0.973591	0.704154	1.34613	0.964788	0.138562
MAPK3	Open wounds of extremities	Inverse variance weighted	2	-0.0551111	0.190183	0.771985	0.94638	0.651896	1.37389	0.964788	0.045721
MAPK3	Injuries to the nervous system	Inverse variance weighted	2	-0.324702	0.165527	0.0498067	0.722743	0.522497	0.999732	0.579626	0.973432
MAPK3	Superficial injury without mention of infection	Inverse variance weighted	2	-0.0114076	0.0909727	0.90021	0.988657	0.827196	1.18163	0.964788	0.457386
MAPK3	Contusion	Inverse variance weighted	2	0.0511438	0.157244	0.744991	1.05247	0.773326	1.43239	0.964788	0.42461
MAPK3	Atopic/contact dermatitis due to other or unspecified	Inverse variance weighted	2	-0.0620378	0.132393	0.639365	0.939847	0.72504	1.2183	0.958338	0.604566
MAPK3	Anaphylactic shock NOS	Inverse variance weighted	2	-0.0303217	0.256503	0.9059	0.970133	0.586802	1.60388	0.964788	0.64022
MAPK3	Poisoning by antibiotics	Inverse variance weighted	2	-0.0184809	0.0455165	0.684723	0.981689	0.897903	1.07329	0.958777	0.488934
MAPK3	Allergy/adverse effect of penicillin	Inverse variance weighted	2	0.0143989	0.0496286	0.771714	1.0145	0.920468	1.11814	0.964788	0.546192
MAPK3	Poisoning by other anti-infectives	Inverse variance weighted	2	0.695003	0.293706	0.0179657	2.00372	1.12675	3.56323	0.462134	0.711105
MAPK3	Poisoning/allergy of sulfonamides	Inverse variance weighted	2	0.0676861	0.206799	0.743438	1.07003	0.713452	1.60482	0.964788	0.786184
MAPK3	Poisoning by analgesics, antipyretics, and antirheumatics	Inverse variance weighted	2	-0.127399	0.171787	0.458324	0.880382	0.628699	1.23282	0.904515	0.0287996
MAPK3	Opiates and related narcotics causing adverse effects in therapeutic use	Inverse variance weighted	2	0.0477437	0.17788	0.788389	1.0489	0.74015	1.48645	0.964788	0.660706
MAPK3	Poisoning by anticonvulsants and anti-Parkinsonism drugs	Inverse variance weighted	2	0.353261	0.264633	0.181907	1.4237	0.847537	2.39155	0.813096	0.876319
MAPK3	Adverse effects of sedatives or other central nervous system depressants and anesthetics	Inverse variance weighted	2	-0.42855	0.252285	0.0893808	0.651453	0.397313	1.06815	0.692922	0.363204
MAPK3	Poisoning by psychotropic agents	Inverse variance weighted	2	-0.0192656	0.136459	0.887726	0.980919	0.750718	1.28171	0.964788	0.804484
MAPK3	Adverse drug events and drug allergies	Inverse variance weighted	2	-0.0546929	0.231492	0.813229	0.946776	0.601446	1.49038	0.964788	0.680407
MAPK3	Effects radiation NOS	Inverse variance weighted	2	-0.0453493	0.20193	0.822307	0.955664	0.643307	1.41968	0.964788	0.0604227
MAPK3	Sepsis and SIRS	Inverse variance weighted	2	-0.0751725	0.111603	0.500586	0.927583	0.74534	1.15439	0.904515	0.414851
MAPK3	Sepsis	Inverse variance weighted	2	-0.0751725	0.111603	0.500586	0.927583	0.74534	1.15439	0.904515	0.414851

[truncated: 2 more sheets: Table S11, Table S12]
